# Supplementary material for: Genetics and Traumatic Brain Injury: Findings from an Exome-Based Study of a 50-Patient Case Series
Source: Curr Issues Mol Biol. 2024 Sep 17;46(9):10351–68. doi: 10.3390/cimb46090616 (PMC11430351; doi:10.3390/cimb46090616)
Supplement: Supplementary file 1 [file cimb-46-00616-s001.zip]

Archive with 2 entries (2 files):
- Figure S1.pdf
- Suppl.xlsx
