# Supplementary material for: Genetics and Traumatic Brain Injury: Findings from an Exome-Based Study of a 50-Patient Case Series
Source: Curr Issues Mol Biol. 2024 Sep 17;46(9):10351–68. doi: 10.3390/cimb46090616 (PMC11430351; doi:10.3390/cimb46090616)
Supplement: Supplementary file 1 [file cimb-46-00616-s001.zip › Suppl.xlsx]

## Sheet: Table S1
Table S1. Description of scales used in the study.
The Glasgow Coma Scale (GCS) is an objective measure of level of consciousness in all types of acute medical and trauma patients. The scale scores patients on three aspects of responsiveness: (1) eye opening, (2) motor, and (3) verbal responses. The score is the sum of the scores as well as the individual elements. The total Coma Score therefore has values between three and 15, with three being t…
1. Best eye response: 1 - No eye opening; 2 – Eye opening to pain; 3 – Eye opening to sound; 4 – Eyes open spontaneously
2. Best verbal response: 1 – No verbal response; 2 – Incomprehensible sounds; 3 – Inappropriate words; 4 – Confused; 5 – Orientated
3. Best motor response: 1 – No motor response; 2 – Abnormal extension to pain; 3 – Abnormal flexion to pain; 4 – Withdrawal from pain; 5 – Localizing pain; 6 – Obeys commands
Outcomes for evaluation: GCS scores of 3–8 are classified as severe TBI, scores of 9–12 are classified as moderate TBI, and scores of 13–15 are classified as mild TBI.
The Coma Recovery Scale-Revised (CRS-R) is designed to assess the patient's recovery from coma using a standardized tool to evaluate consciousness and predict outcome. The CRS-R consists of six subscales, each of which addresses different functional domains: auditory, visual, motor, oromotor, communication, and arousal, with each subscale structured from lower to higher levels, reflecting the gra…
AUDITORY FUNCTION SCALE: 4 – Consistent Movement to Command^; 3 – Reproducible Movement to Command^; 2 – Localization to Sound; 1 – Auditory Startle; 0 – None
VISUAL FUNCTION SCALE: 5 – Object Recognition^; 4 – Object localization: Reaching*; 3 – Visual Pursuit*; 2 – Fixation*; 1 – Visual Startle; 0 – None
MOTOR FUNCTION SCALE: 6 – Functional Object Use†; 5 – Automatic Motor Response*; 4 – Object Manipulation*; 3 – Localisation to Noxious Stimulation*; 2 – Flexion Withdrawal; 1 – Abnormal Posturing; 0 – None
OROMOTOR/VERBAL FUNCTION SCALE: 3 – Intelligible Verbalization^; 2 – Vocalization/Oral Movement; 1 – Oral Reflexive Movement; 0 – None
COMMUNICATION SCALE: 2 – Functional: Accurate†; 1 – Non-functional: Intentional^; 0 – None
AROUSAL SCALE: 3 – Attention; 2 – Eye Opening w/o Stimulation; 1 – Eye Opening with Stimulation; 0 – Unarousable
Note. * Denotes Minimally Conscious State Minus (MCS-) ^ Denotes Minimally Conscious State Plus (MCS+) † Denotes emergence from Minimally Conscious State (eMCS)
Outcomes for evaluation: CRS-R Items and Rating Scale Categories Operationalized to Each State of Consciousness Based on the Aspen Consensus Criteria (Giacino, et al. Neurology 2002;58(3):349–353)
CRS-R items	Rating scale categories operationalized to the vegetative state/unresponsive wakefulness syndrome	Rating scale categories operationalized to the minimally conscious state	Rating scale categories operationalized to the emerged from minimally conscious state
Communication	0	1	2
Auditory	0-2	3-5	–
Motor	0-2	4-5	6
Arousal*	0-2	–	–
Oromotor/Verbal	0-2	3	–
Note. Rating scale category 3 “Attention” of the Arousal item is not aligned to the Aspen criteria.
The Disability Rating Scale (DRS) addresses several of the World Health Organization's categories of impairment, disability, and handicap. Therefore, it can be used during different stages of recovery. Assesses 8 areas of functioning in 4 categories: 1) consciousness (eye opening, verbal response, motor response); 2) cognitive ability (feeding, toileting, grooming); 3) dependency on others; 4) em…
1. Arousability, Awareness and Responsivity
1.1 Eye Opening: 0 = spontaneous; 1 = to speech; 2 = to pain; 3 = none
1.2 Communication Ability: 0 = oriented; 1 = confused; 2 = inappropriate; 3 = incomprehensible; 4 = none
1.3 Motor Response: 0 = obeying; 1 = localizing; 2 = withdrawing; 3 = flexing; 4 = extending; 5 = none
2. Cognitive Ability for Self Care Activities
2.1 Feeding 0 = complete; 1 = partial; 2 = minimal; 3 = none
2.2 Toileting: 0 = complete; 1 = partial; 2 = minimal; 3 = none
2.3 Grooming: 0 = complete; 1 = partial; 2 = minimal; 3 = none
3. Dependence on Others	Level of Functioning: 0 = completely independent; 1 = independent in special environment; 2 = mildly dependent; 3 = moderately dependent; 4 = markedly dependent;
5 = totally dependent
4. Psychosocial Adaptability
4.1 Employability: 0 = not restricted; 1 = selected jobs; 2 = sheltered workshop (non-competitive); 3 = not employable
Total DR Score
Outcomes for evaluation - Level of Disability: 0 – None; 1 – Mild; 2-3 – Partial; 4-6 – Moderate; 7-11 – Moderately Severe; 12-16 – Severe; 17-21 – Extremely Severe; 22-24 – Vegetative State; 25-29 – Extreme Vegetative State
The Full Outline of UnResponsiveness (FOUR) scale tests critical brainstem reflexes and provides information about the severity of brainstem injury not available with the GCS. The FOUR Score detects locked-in syndrome and possible vegetative state. The FOUR Score includes evidence of brain herniation. The FOUR Score is a 17-point scale (with possible scores ranging from 0 to 16). A decreasing FOU…
Eye response: Eyelids open or opened, tracking, or blinking to command = 4; Eyelids open but not tracking = 3; Eyelids closed but open to loud voice –2; Eyelids closed but open to pain –1; Eyelids remain closed with pain = 0
Motor response (upper extremities): Thumbs-up, fist, or peace sign –4; Localizing to pain –3; Flexion response to pain –2; Extension response to pain –1; No response to pain or generalized myoclonus status = 0
Brainstem reflexes: Pupil and corneal reflexes present –4; One pupil wide and fixed –3; Pupil OR corneal reflex absent –2; Pupil AND corneal reflexes absent –1; Absent pupil, corneal, and cough reflexes = 0
Respiration pattern: Not intubated, regular breathing pattern –4; Not intubated, Cheyne-Stokes breathing pattern –3; Not intubated, irregular breathing –2; Breathes above ventilatory rate –1; Breathes at ventilator rate or apnea = 0
Outcomes for evaluation. The score ranges from 1 to 5, measuring mortality and morbidity, with 1-good recovery, 2-moderate disability, 3-severe disability, 4-persistent vegetative state, and 5-death. A score of 1-2 was considered favorable, while a score of 3-5 was considered unfavorable outcomes at the time of discharge from the hospital.
The Sequential Organ Failure Assessment (SOFA) score is used to track a person's status while in the ICU to determine the extent of a person's organ function or rate of failure. The score is based on six different scores, one each for the respiratory, cardiovascular, hepatic, coagulation, renal, and neurological systems. Each organ system was given a score ranging from 0 (normal) to 4 (most abnor…
	Central nervous system	Cardiovascular system	Respiratory system	Coagulation	Liver	Renal function
Score	Glasgow coma scale	Mean arterial pressure OR administration of vasopressors required	PaO2/FiO2 [mmHg (kPa)]	Platelets (×103/μl)	Bilirubin (mg/dl) [μmol/L]	Creatinine (mg/dl) [μmol/L] (or urine output)
0	15	MAP ≥ 70 mmHg	≥ 400 (53.3)	≥ 150	< 1.2 [< 20]	< 1.2 [< 110]
1	13–14	MAP < 70 mmHg	< 400 (53.3)	< 150	1.2–1.9 [20-32]	1.2–1.9 [110-170]
2	10–12	dopamine ≤ 5 μg/kg/min or dobutamine (any dose)	< 300 (40)	< 100	2.0–5.9 [33-101]	2.0–3.4 [171-299]
3	6–9	dopamine > 5 μg/kg/min OR epinephrine ≤ 0.1 μg/kg/min OR norepinephrine ≤ 0.1 μg/kg/min	< 200 (26.7) and mechanically ventilated including CPAP	< 50	6.0–11.9 [102-204]	3.5–4.9 [300-440] (or < 500 ml/day)
4	< 6	dopamine > 15 μg/kg/min OR epinephrine > 0.1 μg/kg/min OR norepinephrine > 0.1 μg/kg/min	< 100 (13.3) and mechanically ventilated including CPAP	< 20	> 12.0 [> 204]	> 5.0 [> 440] (or < 200 ml/day)

## Sheet: Table S2
Table S2. Pre- and post-rehabilitation scores according to the brain injury assessment tools and the SOFA scale. Results for the total sample and for the study groups are presented as mean and SD, with min and max values in parentheses. Superscript indices indicate the number of patients with data for calculations. The last column contains statistical data. The assessment of the normality of the …
Scales	Total group (n = 50)	Group 1 Discharged/Transferred with improvement (n = 25)	Group 2 Discharged/Transferred unchanged (n = 18)	Group 3 Transferred with deterioration (n = 2) or deceased (n=5)	Statistics Correlation between first and last measurements (total group) Statistical hypothesis testing (Kruskal Wallis Test and Mann-Whitney U (MWU) Test
Glasgow coma scale: range 3 (lworst) - 15 (best)					(n = 38) Pearson: r = 0.48, p = 0.0019*; Spearman: rho = 0.42, p = 0.002*
First	10.85 ± 3.28 47	12.00 ± 2.86 22	9.61 ± 3.51 18	10.43 ± 2.56 7	Kruskal Wallis Test (Groups 1-3)
Min - max	3 - 15	5 - 15	3 - 15	6 - 15	First: p = 0.081; Last: p = 0.079
Last	11.42 ± 2.99 38	12.59 ± 2.59 17	10.86 ± 2.90 14	9.71 ± 2.91 7	MWU (Group 2 vs. Group 1)
Min - max	5 -15	7 - 15	6 -15	5-15	First: p = 0.036; Last: p = 0.104
CRS-R (Coma Recovery Scale – Revised): range 0 (worst) - 23 (best)					(n = 16) Pearson: r = 0.38, p = 0.15; Spearman: rho = 0.46, p = 0.08
First	12.56 ± 7.07 36	14.20 ± 6.82 20	9.50 ± 7.22 12	13.50 ± 4.33 4	Kruskal Wallis Test (Groups 1-3)
Min - max	0 - 23	2 - 23	0 - 22	11 - 21	First: p = 0.158; Last: p = 0.058
Last	13.06 ± 6.63 16	16.71 ± 6.32 7	9.38 ± 5.07 8	17 1	MWU (Group 2 vs. Group 1)
Min - max	3 - 23	5 - 23	3 -16	17	First: p = 0.072; Last: p = 0.035
DRS (Disability Rating Scale): range 29 (worst) - 0 (best)					(n = 36) Pearson: r = 0.36, p = 0.03; Spearman: rho = 0.33, p = 0.05
First	20.50 ± 4.85 46	19.09 ± 4.71 22	21.82 ± 4.89 17	21.71 ± 3.84 7	Kruskal Wallis Test (Groups 1-3)
Min - max	9 - 29	10 - 27	9 - 29	16 - 29	First: p = 0.096; Last: p = 0.164
Last	18.75 ± 5.62 36	17.50 ± 5.45 18	19.00 ± 5.79 13	22.6 ± 3.61 5	MWU (Group 2 vs. Group 1)
Min - max	1 - 27	6 - 26	1 - 25	17 - 27	First: p = 0.041; Last: p = 0.355
FOUR (Full Outline of UnResponsiveness): range 0 (worst) - 16 (best)					(n = 36) Pearson: r = 0.47, p = 0.003*; Spearman: rho = 0.27, p = 0.11
First	12.63 ± 3.55 48	13.56 ± 2.48 23	11.33 ± 4.29 18	12.86 ± 3.36 7	Kruskal Wallis Test (Groups 1-3)
Min - max	0 - 16	9 - 16	0 - 16	5 - 16	First: p = 0.263; Last: p = 0.060
Last	13.86 ± 3.03 36	15.06 ± 1.48 16	13.86 ± 2.72 14	10.67 ± 4.23 6	MWU (Group 2 vs. Group 1)
Min - max	4 - 16	11 - 16	9 - 16	4 - 16	First: p = 0.103; Last: p = 0.353
SOFA (Sepsis-related Organ Failure Assessment): range 24 (worst) - 0 (best)					(n = 45) Pearson: r = 0.07, p = 0.64; Spearman: rho = 0.27, p = 0.07
First	3.23 ± 1.77 48	3.04 ± 1.85 23	3.61 ± 1.46 18	2.86 ± 2.03 7	Kruskal Wallis Test (Groups 1-3)
Min - max	0 - 7	0 - 7	1 - 6	0 - 7	First: p = 0.396; Last: p = 0.00047
Last	3.24 ± 3.80 45	1.5 ± 1.56 22	2.69 ± 2.34 16	10.00 ± 4.11 7	MWU (Group 2 vs. Group 1)
Min - max	0 - 17	0 - 5	0 - 9	2 - 17	First: p = 0.301; Last: p = 0.117
Note. Post-hoc Nemenyi Test after the Kruskal-Wallis test
Test	Group	Group	p-value
GKS: first	Group 1	Group 2	0.0809407
	Group 1	Group 3	0.444241
	Group 2	Group 3	0.93557
GKS: last	Group 1	Group 2	0.279916
	Group 1	Group 3	0.0981293
	Group 2	Group 3	0.695453
CRS-R: first	Group 1	Group 2	0.149163
	Group 1	Group 3	0.998511
	Group 2	Group 3	0.49549
CRS-R: last	Group 1	Group 2	0.0599946
	Group 1	Group 3	0.999023
	Group 2	Group 3	0.482769
DRS: first	Group 1	Group 2	0.0841796
	Group 1	Group 3	0.562126
	Group 2	Group 3	0.850421
DRS: last	Group 1	Group 2	0.39825
	Group 1	Group 3	0.135111
	Group 2	Group 3	0.633648
FOUR: first	Group 1	Group 2	0.244615
	Group 1	Group 3	0.925566
	Group 2	Group 3	0.721904
FOUR: last	Group 1	Group 2	0.657403
	Group 1	Group 3	0.0656853
	Group 2	Group 3	0.273498
SOFA: first	Group 1	Group 2	0.548537
	Group 1	Group 3	0.892507
	Group 2	Group 3	0.466149
SOFA: last	Group 1	Group 2	0.368256
	Group 1	Group 3	*0.0004
	Group 2	Group 3	0.0189937

## Sheet: Table S3
Table S3. QVs in genes under study annotated for each TBI patient
Patient,#	Outcome group	Gene	Chr	Start	End	Ref	Alt	Exon replacement type	VarSome	ClinVar	HI	REVEL	pLI	mis z	Allele frequency in gnomAD v.2.1.1	Het/Hom
1	1	CACNA1A	19	13207893	13207899	TGCTGCG	.	frameshift deletion	Pathogenic Moderate	.	1	.	1	5.7845	.	het	.
	1	SON	21	33576390	33576390	G	.	frameshift deletion	.	.	1	.	1	1.541	.	het	.
	1	FYN	6	111699523	111699523	A	G	missense	.	.	.	0.648	0.99406	4.0323	0.0002	het	.
	1	PIEZO2	18	10757984	10757984	T	A	missense	Supporting	.	.	0.709	8.0992e-07	3.4445	.	het	.
2	1	.	.	.	.	.	.	.		.	.	.	.	.	.	.	.
3	1	FMN2	1	240092276	240092277	GC	.	frameshift deletion	.	.	1	.	0.99772	0.31819	.	het	.
	1	FMN2	1	240092282	240092283	GC	.	frameshift deletion	.	.	1	.	0.99772	0.31819	.	het	.
	1	LIMCH1	4	41613094	41613094	.	G	frameshift insertion	.	.	1	.	0.94734	0.52339	0.0001	het	.
	1	ZSWIM6	5	61332762	61332775	GCGGCCGCAACCTC	.	frameshift deletion	.	.	1	.	1	4.1751	.	het	.
	1	ZFHX3	16	72788686	72788686	.	GCTG	frameshift insertion	.	.	1	.	1	-1.2345	.	het	.
	1	ZFHX3	16	72788687	72788687	.	CT	frameshift insertion	Pathogenic Moderate	.	1	.	1	-1.2345	0.0002	het	.
	1	SON	21	33576392	33576392	C	.	frameshift deletion	.	.	1	.	1	1.541	.	het	.
	1	GNAZ	22	23123283	23123283	A	G	missense	.	.	.	0.745	0.96272	3.3476	.	het	.
4	1	NRG2	5	139848487	139848493	CCCGGGT	.	frameshift deletion	Benign Strong	.	1	.	0.99925	2.2734	.	het	.
	1	USP49	6	41798693	41798693	.	CCCCC	frameshift insertion	Supporting	.	1	.	0.93828	2.6202	.	het	.
	1	USP49	6	41798695	41798695	.	CCCAT	frameshift insertion	.	.	1	.	0.93828	2.6202	.	het	.
	1	USP49	6	41798697	41798697	.	CACCA	frameshift insertion	.	.	1	.	0.93828	2.6202	.	het	.
	1	LATS2	13	20988366	20988366	.	GGGGG	frameshift insertion	.	.	1	.	0.98807	2.2124	6.695e-05	het	.
	1	MN1	22	27798974	27798974	.	CTA	stopgain	.	.	1	.	0.99999	2.1584	.	het	.
	1	CKAP5	11	46816381	46816381	C	A	missense	.	.	.	0.561	1	3.7781	9.686e-05	het	.
	1	LRP1	12	57194419	57194419	C	T	missense	.	.	.	0.617	1	8.2463	3.233e-05	het	.
5	3	KCNN3	1	154869736	154869736	.	CTGCTGCTGCTA	stopgain	.	.	1	.	0.97227	3.3258	.	het	.
	3	ATXN1	6	16327724	16327724	.	GCC	stoploss	.	.	1	.	0.97498	1.2511	.	het	.
	3	TAF3	10	7963918	7963920	AGA	.	frameshift deletion	.	.	1	.	0.99997	2.2059	.	het	.
	3	CSTF3	11	33141645	33141645	.	AAAAT	frameshift insertion	Supporting	.	1	.	0.98279	4.9398	0.0001	het	.
	3	NCOR2	12	124402534	124402534	.	CTA	stopgain	.	.	1	.	1	2.0058	.	het	.
	3	RAI1	17	17793780	17793780	.	AGT	stopgain	.	.	1	.	1	1.1156	.	het	.
	3	CACNA1A	19	13207892	13207896	CTGCT	.	frameshift deletion	.	.	1	.	1	5.7845	.	het	.
	3	AR	X	67546545	67546555	GGCGGCGGCGG	.	frameshift deletion	Pathogenic Moderate	.	1	.	0.98837	1.2272	.	het	.
	3	KLHL2	4	165297717	165297717	T	A	missense	.	.	.	0.61	0.99985	3.8855	.	het	.
	3	PITPNM2	12	123010069	123010069	C	T	missense	.	.	.	0.73	1	4.13	.	het	.
6	3	FMN2	1	240092276	240092277	GC	.	frameshift deletion	.	.	1	.	0.99772	0.31819	.	het	.
	3	MAP3K1	5	56882029	56882030	AA	.	frameshift deletion	.	.	1	.	0.99998	1.6749	.	het	.
	3	NCOR2	12	124402534	124402534	.	CTA	stopgain	.	.	1	.	1	2.0058	.	het	.
	3	EP400	12	132062582	132062582	.	AGT	stopgain	.	.	1	.	1	2.5604	.	het	.
	3	FMNL1	17	45242084	45242085	CG	.	frameshift deletion	.	.	1	.	0.99985	2.9981	.	het	.
	3	FMNL1	17	45242086	45242087	CC	.	frameshift deletion	.	.	1	.	0.99985	2.9981	.	het	.
	3	GNAL	18	11689678	11689678	.	CCCTGGC	frameshift insertion	Benign Strong	.	1	.	0.99829	3.3368	.	het	.
	3	KEAP1	19	10491796	10491796	A	G	missense	Pathogenic Moderate	Likely benign	.	0.544	0.00038766	3.7962	0.0009	het	.
	3	CACNA1I	22	39679149	39679149	A	C	missense	.	.	.	0.713	1	5.0511	.	het	.
7	1	ZSWIM6	5	61332749	61332762	GGCCGCAACCTCGG	.	frameshift deletion	Supporting	.	1	.	1	4.1751	.	het	.
	1	NCOR2	12	124402534	124402534	.	CTA	stopgain	.	.	1	.	1	2.0058	.	het	.
	1	SON	21	33576390	33576390	G	.	frameshift deletion	.	.	1	.	1	1.541	.	het	.
	1	BTAF1	10	91996504	91996504	G	T	missense	.	.	.	0.566	1	4.3771	0.0002	het	.
8	1	ZSWIM6	5	61332761	61332774	GGCGGCCGCAACCT	.	frameshift deletion	.	.	1	.	1	4.1751	.	het	.
	1	ATXN1	6	16327689	16327689	.	CTA	stopgain	.	.	1	.	0.97498	1.2511	.	het	.
	1	ATXN1	6	16327710	16327710	.	CTA	stopgain	.	.	1	.	0.97498	1.2511	.	het	.
	1	NCOR2	12	124402528	124402528	.	CTA	stopgain	.	.	1	.	1	2.0058	.	het	.
	1	NCOR2	12	124402537	124402537	.	CTA	stopgain	.	.	1	.	1	2.0058	.	het	.
	1	NCOR2	12	124402540	124402540	.	CTA	stopgain	.	.	1	.	1	2.0058	.	het	.
	1	ACIN1	14	23079575	23079575	.	AACGTT	stopgain	.	.	1	.	1	2.2011	.	het	.
	1	ACIN1	14	23080672	23080673	CT	.	frameshift deletion	.	.	1	.	1	2.2011	.	het	.
	1	MYO18A	17	29109939	29109948	GCCCAGCCTC	.	frameshift deletion	.	.	1	.	0.98723	2.454	.	het	.
	1	AR	X	67546543	67546559	GCGGCGGCGGCGGCGGC	.	frameshift deletion	.	.	1	.	0.98837	1.2272	.	het	.
9	1	KCNN3	1	154869727	154869727	.	CTGCTGCTGCTA	stopgain	.	.	1	.	0.97227	3.3258	.	het	.
	1	FMN2	1	240092282	240092283	GC	.	frameshift deletion	.	.	1	.	0.99772	0.31819	.	het	.
	1	STK39	2	168247290	168247290	.	GGGCC	frameshift insertion	Supporting	.	1	.	0.99916	2.1111	.	het	.
	1	MEOX2	7	15686184	15686185	GT	.	frameshift deletion	Pathogenic Supporting	.	1	.	0.91495	-0.21843	.	het	.
	1	GRM5	11	88508632	88508632	A	G	missense	.	.	.	0.752	0.99872	3.2078	0.0009	het	.
	1	TAOK2	16	29990946	29990946	C	T	missense	.	.	.	0.566	0.99976	3.2101	.	het	.
10	2	AGAP1	2	235852771	235852771	.	AGGT	frameshift insertion	.	.	1	.	0.99984	1.2874	.	het	.
	2	AGAP1	2	235852772	235852772	.	GGCT	frameshift insertion	Benign Moderate	.	1	.	0.99984	1.2874	.	het	.
	2	ZSWIM6	5	61332761	61332774	GGCGGCCGCAACCT	.	frameshift deletion	.	.	1	.	1	4.1751	.	het	.
	2	FOXC1	6	1611586	1611586	.	GCGC	frameshift insertion	.	.	1	.	0.95337	0.34156	.	het	.
	2	LATS2	13	20988348	20988348	.	GGGGGCG	frameshift insertion	Pathogenic Moderate	.	1	.	0.98807	2.2124	.	het	.
	2	TENM2	5	168215086	168215086	G	A	missense	.	.	.	0.84	1	3.2996	.	het	.
	2	GRIK5	19	42062790	42062790	A	G	missense	.	.	.	0.738	0.99425	3.3634	0.0005	het	.
	2	FLNA	X	154360374	154360374	C	T	missense	Benign Moderate	Benign/Likely benign	.	0.565	1	3.7802	0.0008	homo	.
11	3	KCNN3	1	154869730	154869730	.	CTGCTGCTGCTGCTA	stopgain	.	.	1	.	0.97227	3.3258	.	het	.
	3	FNBP4	11	47767118	47767124	GGTGGTC	.	frameshift deletion	.	.	1	.	1	1.3931	.	het	.
	3	SLTM	15	58888358	58888409	AAATATAACAATTTTCAACATATCTACCTTTCAAAAGATGAAGACTGTACTG	.	frameshift deletion	.	.	1	.	0.99785	2.5265	.	het	.
	3	MEF2A	15	99712520	99712526	CAGCAGC	.	frameshift deletion	.	.	1	.	0.98706	1.5438	.	het	.
	3	CACNA1A	19	13207868	13207886	CTGCTGCTGCTGCTGCTGC	.	frameshift deletion	.	.	1	.	1	5.7845	.	het	.
	3	CAD	2	27239382	27239382	G	A	missense	Benign Supporting	.	.	0.548	0.99993	4.3365	.	het	.
12	2	KIF1A	2	240757429	240757430	CT	.	frameshift deletion	.	.	1	.	1	5.1579	.	het	.
	2	ZMIZ1	10	79298401	79298449	TCCAGCCTCCCAGGCCGGTTCCTGTGGCAAATTACCCCCACTCACCTGT	.	frameshift deletion	.	.	1	.	0.99937	3.3882	.	het	.
	2	CACNA1A	19	13207881	13207899	TGCTGCTGCTGCTGCTGCG	.	frameshift deletion	.	.	1	.	1	5.7845	.	het	.
	2	ITPR1	3	4779607	4779607	G	T	missense	Pathogenic Supporting	Conflicting interpretations of pathogenicity	.	0.611	1	5.5951	0.0003	het	.
	2	KCNH2	7	150958449	150958449	G	A	missense	Pathogenic Strong	Conflicting interpretations of pathogenicity, risk factor	.	0.718	0.99593	3.3724	0.0006	het	.
13	1	CASZ1	1	10639105	10639117	TCGTCCTCGTCGT	.	frameshift deletion	.	.	1	.	1	2.6057	.	het	.
	1	MEGF9	9	120714276	120714280	GCGGC	.	frameshift deletion	.	.	1	.	0.9881	1.4315	.	het	.
	1	PAX6	11	31789913	31789914	TT	.	frameshift deletion	.	.	1	.	0.99975	2.8175	.	het	.
	1	NCOR2	12	124402543	124402543	.	CTA	stopgain	.	.	1	.	1	2.0058	.	het	.
	1	MEF2A	15	99712517	99712521	CAGCA	.	frameshift deletion	.	.	1	.	0.98706	1.5438	.	het	.
	1	ZFHX3	16	72788681	72788687	GCTGCTG	.	frameshift deletion	Benign Moderate	.	1	.	1	-1.2345	.	het	.
	1	ATP1A3	19	41981552	41981552	G	A	missense	.	Conflicting interpretations of pathogenicity	.	0.578	1	6.3327	0.0003	het	.
	1	ATRX	X	77684010	77684010	C	T	missense	Pathogenic Moderate	.	.	0.62	1	3.1025	.	homo	.
14	1	ATXN1	6	16327724	16327724	.	GCC	stoploss	Supporting	.	1	.	0.97498	1.2511	.	het	.
	1	SP4	7	21430105	21430105	A	G	startloss	.	.	1	0.199	0.99288	0.39538	.	het	.
	1	MEGF9	9	120714273	120714277	GCGGC	.	frameshift deletion	.	.	1	.	0.9881	1.4315	.	het	.
	1	NCOR2	12	124402516	124402516	.	CTGCTA	stopgain	.	.	1	.	1	2.0058	.	het	.
	1	EP400	12	132062564	132062564	.	AGCAGT	stopgain	.	.	1	.	1	2.5604	.	het	.
	1	CACNA1A	19	13207861	13207865	GCTGC	.	frameshift deletion	Pathogenic Strong	.	1	.	1	5.7845	.	het	.
	1	SCAF1	19	49652120	49652124	CTCCC	.	frameshift deletion	.	.	1	.	0.99819	1.4037	.	het	.
	1	KIF1B	1	10339827	10339827	G	A	missense	Benign Strong	.	.	0.774	1	3.599	3.229e-05	het	.
	1	RASA1	5	87346689	87346689	T	C	missense	.	.	.	0.845	1	3.0984	.	het	.
15	1	STK39	2	168247296	168247296	.	GGGCC	frameshift insertion	.	.	1	.	0.99916	2.1111	.	het	.
	1	TAF3	10	7963918	7963920	AGA	.	frameshift deletion	Pathogenic Moderate	.	1	.	0.99997	2.2059	.	het	.
	1	ATN1	12	6936738	6936738	.	AGCAGT	stopgain	.	.	1	.	0.99992	1.7621	.	het	.
	1	SAMD4A	14	54760361	54760368	CACGGCCA	.	frameshift deletion	.	.	1	.	0.99958	1.8422	.	het	.
	1	PIAS2	18	46820985	46820985	.	TAT	stopgain	Pathogenic Moderate	.	1	.	0.99718	2.0573	.	het	.
	1	ITPR3	6	33678519	33678519	C	A	missense	.	.	.	0.619	2.5541e-22	4.5522	.	het	.
	1	KMT2A	11	118502476	118502476	C	A	missense	.	.	.	0.584	1	6.2276	.	het	.
	1	ABHD17C	15	80749641	80749641	G	T	missense	Pathogenic Supporting	.	.	0.583	0.95762	3.1394	.	het	.
16	2	ATXN1	6	16327686	16327686	.	CTA	stopgain	.	.	1	.	0.97498	1.2511	.	het	.
	2	NCOR2	12	124402531	124402531	.	CTA	stopgain	.	.	1	.	1	2.0058	.	het	.
	2	ROCK1	18	20953717	20953717	.	T	frameshift insertion	.	.	1	.	1	4.5866	.	het	.
	2	SCAF1	19	49652113	49652119	GCTCCCG	.	frameshift deletion	Pathogenic Strong	.	1	.	0.99819	1.4037	.	het	.
	2	PRKCE	2	46086301	46086301	T	C	missense	.	.	.	0.759	0.99988	3.7729	.	het	.
	2	NOTCH1	9	136522961	136522961	T	C	missense	Benign Moderate	Uncertain significance	.	0.505	1	3.4451	0.0003	het	.
17	1	STK39	2	168247296	168247296	.	GGGCC	frameshift insertion	Benign Moderate	.	1	.	0.99916	2.1111	.	het	.
	1	ZSWIM6	5	61332762	61332775	GCGGCCGCAACCTC	.	frameshift deletion	.	.	1	.	1	4.1751	.	het	.
	1	NCOR2	12	124402513	124402513	.	CTA	stopgain	.	.	1	.	1	2.0058	.	het	.
	1	ACIN1	14	23079575	23079575	.	AACGTT	stopgain	.	.	1	.	1	2.2011	.	het	.
	1	DCAF15	19	13959893	13959893	.	GGGTGGGCCCAGGGCGGGCA	frameshift insertion	.	.	1	.	0.9942	2.2685	.	het	.
	1	TAF4	20	62065259	62065265	AGGGCCG	.	frameshift deletion	.	.	1	.	1	2.6834	.	het	.
	1	MN1	22	27798947	27798947	.	CTA	stopgain	.	.	1	.	0.99999	2.1584	.	het	.
	1	MN1	22	27798953	27798953	.	CTA	stopgain	.	.	1	.	0.99999	2.1584	.	het	.
	1	ATP1A2	1	160130114	160130114	G	A	missense	Supporting	Conflicting interpretations of pathogenicity	.	0.519	0.00018093	4.7713	0.0006	het	.
	1	CACNA1I	22	39664763	39664763	G	A	missense	.	.	.	0.857	1	5.0511	0.0002	het	.
18	3	ATN1	12	6936741	6936741	.	AGT	stopgain	.	.	1	.	0.99992	1.7621	.	het	.
	3	SETBP1	18	44876699	44876699	.	CCTC	frameshift insertion	.	.	1	.	1	1.0965	.	het	.
19	2	MEGF9	9	120714282	120714286	GCGGC	.	frameshift deletion	Benign Strong	.	1	.	0.9881	1.4315	.	het	.
	2	FRMD5	15	43872816	43872816	.	TTTT	frameshift insertion	.	.	1	.	0.99724	1.9798	.	het	.
	2	MEF2A	15	99712533	99712537	AGCAG	.	frameshift deletion	.	.	1	.	0.98706	1.5438	.	het	.
	2	AP2M1	3	184180170	184180170	G	T	missense	Pathogenic Moderate	.	.	0.761	0.99919	4.8818	.	het	.
	2	PABPC1	8	100717845	100717845	T	C	missense	Benign Strong	.	.	0.567	0.99601	4.4883	0	het	.
	2	PABPC1	8	100717882	100717882	A	C	missense	Benign Strong	.	.	0.607	0.99601	4.4883	0	het	.
	2	DNHD1	11	6545011	6545011	C	T	missense	.	Benign	.	0.84	1.2016e-72	3.4791	0.0004	het	.
20	1	SNX27	1	151612271	151612271	.	GC	frameshift insertion	.	.	1	.	0.99977	2.1731	.	het	.
	1	ATXN7	3	63912713	63912713	.	AGCAGT	stopgain	.	.	1	.	0.9595	-0.62346	.	het	.
	1	ATXN1	6	16327686	16327686	.	CTA	stopgain	Pathogenic Strong	.	1	.	0.97498	1.2511	.	het	.
	1	SKIDA1	10	21516541	21516541	.	CTCCTA	stopgain	.	.	1	.	0.99193	1.1582	.	het	.
	1	RAB6A	11	73720851	73720851	G	A	stopgain	.	.	1	.	0.95237	2.5006	.	het	.
	1	KDM6B	17	7846888	7846895	CCACCACC	.	frameshift deletion	.	.	1	.	1	1.3161	.	het	.
21	2	SP9	2	174337468	174337481	GGCAGCGGCGGCGG	.	frameshift deletion	.	.	1	.	0.94003	2.2641	.	het	.
	2	NCOR2	12	124340173	124340173	.	CGCCGCTG	frameshift insertion	.	.	1	.	1	2.0058	.	het	.
	2	CACNA1A	19	13207893	13207899	TGCTGCG	.	frameshift deletion	.	.	1	.	1	5.7845	.	het	.
22	1	FMN2	1	240092282	240092283	GC	.	frameshift deletion	.	.	1	.	0.99772	0.31819	.	het	.
	1	DLX6	7	97006137	97006137	.	CGT	stopgain	.	.	1	.	0.92126	1.1694	.	het	.
	1	TAF4	20	62065257	62065263	CCAGGGC	.	frameshift deletion	.	.	1	.	1	2.6834	.	het	.
	1	SHROOM4	X	50607775	50607775	.	CTGCTGTTGCTA	stopgain	.	.	1	.	0.99965	0.95131	.	het	.
	1	AR	X	67545375	67545375	.	AGCAGT	stopgain	.	.	1	.	0.98837	1.2272	.	het	.
	1	NKAP	X	119936368	119936369	GA	.	frameshift deletion	.	.	1	.	0.99735	1.5082	.	homo	.
23	3	ATXN7	3	63912692	63912692	.	AGCAGT	stopgain	.	.	1	.	0.9595	-0.62346	.	het	.
	3	CDKN2AIP	4	183446405	183446408	TCTG	.	frameshift deletion	Pathogenic Moderate	.	1	.	0.96386	0.53856	.	het	.
	3	MEGF9	9	120714282	120714286	GCGGC	.	frameshift deletion	Pathogenic Moderate	.	1	.	0.9881	1.4315	.	het	.
	3	ATN1	12	6936735	6936735	.	AGT	stopgain	Pathogenic Moderate	.	1	.	0.99992	1.7621	.	het	.
	3	TAF4	20	62065258	62065262	CAGGG	.	frameshift deletion	.	.	1	.	1	2.6834	.	het	.
	3	SCN2A	2	165331531	165331531	C	T	missense	.	Uncertain significance	.	0.761	1	6.4584	.	het	.
	3	SLC4A4	4	71532138	71532138	T	C	missense	.	Conflicting interpretations of pathogenicity	.	0.772	0.99722	3.144	6.465e-05	het	.
	3	SMAD3	15	67187413	67187413	C	T	missense	Benign Strong	.	.	0.738	0.79796	3.4782	.	het	.
	3	MIB1	18	21765931	21765931	C	T	missense	.	.	.	0.83	3.3574e-88	3.2115	.	het	.
24	2	STK39	2	168247301	168247301	.	GGGGGCG	frameshift insertion	Benign Moderate	.	1	.	0.99916	2.1111	.	het	.
	2	MEOX2	7	15686187	15686188	GT	.	frameshift deletion	.	.	1	.	0.91495	-0.21843	.	het	.
	2	PRDM12	9	130681620	130681620	C	.	frameshift deletion	.	.	1	.	0.93018	1.6724	0.0001	het	.
	2	PRDM12	9	130681623	130681630	CCGCCGCC	.	frameshift deletion	.	.	1	.	0.93018	1.6724	0.0001	het	.
	2	MPRIP	17	17136274	17136275	GC	.	frameshift deletion	.	.	1	.	0.98078	1.8097	.	het	.
	2	RAI1	17	17793796	17793806	AGCAGCAGCAG	.	frameshift deletion	.	.	1	.	1	1.1156	.	het	.
	2	CACNA1B	9	138118037	138118037	C	T	missense	.	.	.	0.659	0.99998	4.5165	0.0005	het	.
	2	CAMK2G	10	73815082	73815082	C	T	missense	Pathogenic Supporting	.	.	0.56	0.9991	3.8036	0.0006	het	.
25	1	KCNN3	1	154869763	154869763	.	CTGCTGCTA	stopgain	.	.	1	.	0.97227	3.3258	.	het	.
	1	LATS2	13	20988349	20988349	.	GGGGC	frameshift insertion	Pathogenic Supporting	.	1	.	0.98807	2.2124	.	het	.
	1	SON	21	33576390	33576390	G	.	frameshift deletion	.	.	1	.	1	1.541	.	het	.
	1	MEN1	11	64804573	64804573	C	A	missense	.	Uncertain significance	.	0.67	0.99971	3.2487	.	het	.
26	1	AGAP1	2	235852773	235852773	.	GCAC	frameshift insertion	.	.	1	.	0.99984	1.2874	.	het	.
	1	NCOR2	12	124340173	124340173	.	CGCCGCTG	frameshift insertion	.	.	1	.	1	2.0058	.	het	.
	1	NCOR2	12	124402522	124402522	.	CTA	stopgain	.	.	1	.	1	2.0058	.	het	.
	1	RBM25	14	73105899	73105900	AG	.	frameshift deletion	.	.	1	.	1	4.3087	0.0007	het	.
27	2	DMRTA2	1	50419108	50419114	CGGCGGC	.	frameshift deletion	.	.	1	.	0.91608	1.4027	.	het	.
	2	SYT14	1	210094547	210094549	ATG	.	stopgain	.	.	1	.	0.94463	1.3313	.	het	.
	2	STK39	2	168247290	168247290	.	GGGCC	frameshift insertion	.	.	1	.	0.99916	2.1111	.	het	.
	2	STK39	2	168247296	168247296	.	GGGCC	frameshift insertion	.	.	1	.	0.99916	2.1111	.	het	.
	2	AGAP1	2	235852772	235852772	.	GGCT	frameshift insertion	Pathogenic Strong	.	1	.	0.99984	1.2874	.	het	.
	2	MAML3	4	139889926	139889938	GCTGCTGCTGCTG	.	frameshift deletion	.	.	1	.	0.99984	0.90215	.	het	.
	2	SLC4A8	12	51497041	51497041	G	T	stopgain	.	.	1	.	0.99849	4.0551	.	het	.
	2	NCOR2	12	124402528	124402528	.	CTA	stopgain	.	.	1	.	1	2.0058	.	het	.
	2	NCOR2	12	124402531	124402531	.	CTA	stopgain	.	.	1	.	1	2.0058	.	het	.
	2	SCAF1	19	49652109	49652113	TCCCG	.	frameshift deletion	.	.	1	.	0.99819	1.4037	.	het	.
28	1	DCHS1	11	6641540	6641540	.	GCT	stopgain	.	.	1	.	0.99997	2.4007	.	het	.
	1	MEF2A	15	99712516	99712522	GCAGCAG	.	frameshift deletion	.	.	1	.	0.98706	1.5438	.	het	.
	1	KDM6B	17	7846871	7846878	CACCACCA	.	frameshift deletion	.	.	1	.	1	1.3161	.	het	.
29	2	KDM6B	17	7848568	7848572	CACCA	.	frameshift deletion	.	.	1	.	1	1.3161	.	het	.
	2	MAU2	19	19320886	19320898	CCAGGCGGCGGCG	.	frameshift deletion	.	.	1	.	1	4.0347	.	het	.
30	2	DMRTA2	1	50419108	50419114	CGGCGGC	.	frameshift deletion	.	.	1	.	0.91608	1.4027	.	het	.
	2	KCNN3	1	154869736	154869736	.	CTGCTGCTGCTGCTA	stopgain	.	.	1	.	0.97227	3.3258	.	het	.
	2	CHD1	5	98856463	98856464	GA	.	frameshift deletion	.	.	1	.	1	4.2089	.	het	.
	2	RB1CC1	8	52660653	52660653	.	TT	frameshift insertion	.	.	1	.	1	0.81178	.	het	.
	2	NCOR2	12	124402516	124402516	.	CTA	stopgain	Supporting	.	1	.	1	2.0058	.	het	.
	2	NCOR2	12	124402528	124402528	.	CTA	stopgain	.	.	1	.	1	2.0058	.	het	.
	2	DOCK3	3	51236381	51236381	T	G	missense	.	.	.	0.647	1	3.9356	.	het	.
31	1	DENND4B	1	153934806	153934815	CTGCTGCTGC	.	frameshift deletion	.	.	1	.	0.99098	3.2312	.	het	.
	1	MEGF9	9	120714275	120714279	GGCGG	.	frameshift deletion	.	.	1	.	0.9881	1.4315	.	het	.
	1	MEGF9	9	120714282	120714286	GCGGC	.	frameshift deletion	.	.	1	.	0.9881	1.4315	.	het	.
32	3	ATXN1	6	16327665	16327665	.	CTA	stopgain	.	.	1	.	0.97498	1.2511	.	het	.
	3	NCOR2	12	124402513	124402513	.	CTA	stopgain	.	.	1	.	1	2.0058	.	het	.
	3	NCOR2	12	124402522	124402522	.	CTA	stopgain	Pathogenic Moderate	.	1	.	1	2.0058	.	het	.
	3	PPM1E	17	58756127	58756127	.	AACCCT	stopgain	.	.	1	.	0.98758	2.6637	.	het	.
	3	AR	X	67545321	67545321	.	AGCAGT	stopgain	Pathogenic Moderate	.	1	.	0.98837	1.2272	.	het	.
	3	HERC2	15	28256274	28256274	C	A	missense	.	.	.	0.791	1	4.4237	.	het	.
	3	PLXNB2	22	50289843	50289843	G	A	missense	.	.	.	0.627	0.99234	3.3625	6.46e-05	het	.
33	2	ATXN1	6	16327704	16327704	.	CTGCTGCTA	stopgain	Uncertain	.	1	.	0.97498	1.2511	.	het	.
	2	USP49	6	41798693	41798693	.	GCCCC	frameshift insertion	.	.	1	.	0.93828	2.6202	.	het	.
	2	NCOR2	12	124402534	124402534	.	CTGCTA	stopgain	.	.	1	.	1	2.0058	.	het	.
	2	PPM1E	17	58756127	58756127	.	AACCCT	stopgain	.	.	1	.	0.98758	2.6637	.	het	.
	2	CACNA1A	19	13207882	13207882	.	CTA	stopgain	.	.	1	.	1	5.7845	.	het	.
	2	JAK1	1	64855563	64855563	G	A	missense	.	.	.	0.566	0.99998	4.6073	3.228e-05	het	.
34	2	PAX6	11	31789913	31789914	TT	.	frameshift deletion	.	.	1	.	0.99975	2.8175	.	het	.
	2	ATN1	12	6936737	6936749	GCAGCAGCAGCAG	.	frameshift deletion	.	.	1	.	0.99992	1.7621	.	het	.
	2	NCOR2	12	124340173	124340173	.	CGCCGCTG	frameshift insertion	.	.	1	.	1	2.0058	.	het	.
	2	NCOR2	12	124402540	124402540	.	CTA	stopgain	.	.	1	.	1	2.0058	.	het	.
	2	SHROOM4	X	50607739	50607739	.	CTA	stopgain	Pathogenic Supporting	.	1	.	0.99965	0.95131	.	het	.
	2	AR	X	67545342	67545342	.	AGCAGCAGT	stopgain	Pathogenic Moderate	.	1	.	0.98837	1.2272	.	het	.
	2	DNMT3A	2	25234373	25234373	C	T	missense	Pathogenic Strong	Conflicting interpretations of pathogenicity	.	0.742	7.3538e-39	3.4465	0.0003	het	.
	2	SF3B1	2	197402110	197402110	T	C	missense	Pathogenic Moderate	Likely pathogenic	.	0.619	1	7.6987	.	het	.
	2	TBC1D9	4	140676938	140676938	T	C	missense	Pathogenic Moderate	.	.	0.881	2.8039e-05	3.16	.	het	.
	2	CHD2	15	93020158	93020158	C	T	missense	.	.	.	0.629	1	5.2052	.	het	.
	2	UBA1	X	47213013	47213013	C	G	missense	.	.	.	0.567	1	3.4752	.	het	.
35	1	MCMBP	10	119843250	119843255	TTACAG	.	frameshift deletion	.	.	1	.	0.99565	1.9839	.	het	.
	1	SLAIN1	13	77699016	77699016	G	A	stopgain	Pathogenic Supporting	.	1	.	0.90094	1.224	.	het	.
	1	SETBP1	18	44876699	44876699	.	TGTC	frameshift insertion	.	.	1	.	1	1.0965	.	het	.
	1	SETBP1	18	44876701	44876701	.	TCTG	frameshift insertion	.	.	1	.	1	1.0965	.	het	.
	1	SCN1A	2	166046921	166046921	A	G	missense	Benign Supporting	.	.	0.975	1	5.2206	.	het	.
	1	PHIP	6	78978662	78978662	C	G	missense	Pathogenic Strong	.	.	0.548	1	5.1395	.	het	.
	1	MYO9B	19	17172930	17172930	C	T	missense	Pathogenic Moderate	.	.	0.643	1	3.9717	0.0001	het	.
36	1	FMNL2	2	152619553	152619553	.	CA	frameshift insertion	Benign Strong	.	1	.	0.9932	2.8574	.	het	.
	1	MEF2A	15	99712509	99712513	AGCAG	.	frameshift deletion	.	.	1	.	0.98706	1.5438	.	het	.
	1	KDM6B	17	7846891	7846895	CCACC	.	frameshift deletion	Pathogenic Moderate	.	1	.	1	1.3161	.	het	.
	1	ARHGEF2	1	155963075	155963075	C	A	missense	.	.	.	0.928	1	3.6056	.	het	.
	1	ACACA	17	37179319	37179319	G	T	missense	.	.	.	0.834	1	7.2382	.	het	.
37	1	KMT2C	7	152265049	152265049	G	T	stopgain	Pathogenic Moderate	.	1	.	1	2.1357	0.0005	het	.
	1	PPP3CB	10	73470720	73470720	C	A	missense	Pathogenic Strong	.	.	0.609	0.99998	3.793	.	het	.
38	2	ATXN1	6	16327701	16327701	.	CTGCTGCTA	stopgain	Pathogenic Strong	.	1	.	0.97498	1.2511	.	het	.
	2	CLCF1	11	67365531	67365531	G	A	stopgain	.	.	1	.	0.94791	1.1195	.	het	.
	2	NCOR2	12	124402516	124402516	.	CTA	stopgain	Pathogenic Supporting	.	1	.	1	2.0058	.	het	.
	2	XPO6	16	28156162	28156162	A	C	missense	Pathogenic Moderate	.	.	0.553	1	3.4849	9.687e-05	het	.
	2	CNTNAP1	17	42684194	42684194	A	T	missense	.	.	.	0.784	3.445e-05	3.2225	.	het	.
39	3	RAPH1	2	203440906	203440907	TT	.	frameshift deletion	.	.	1	.	0.99985	1.3862	.	het	.
	3	HHIP	4	144652606	144652606	.	A	frameshift insertion	.	.	1	.	0.95436	1.3631	.	het	.
	3	PTPRZ1	7	122013334	122013335	GA	.	stopgain	.	.	1	.	0.98997	0.85252	.	het	.
	3	CACNA1B	9	138118037	138118037	C	T	missense	.	.	.	0.659	0.99998	4.5165	0.0005	het	.
	3	POLR2A	17	7513528	7513528	A	G	missense	Pathogenic Supporting	.	.	0.565	1	7.1307	.	het	.
40	2	GRIN1	9	137161390	137161390	.	A	frameshift insertion	.	.	1	.	0.97629	6.2157	.	het	.
	2	USP5	12	6866052	6866052	.	C	frameshift insertion	Supporting	.	1	.	0.96396	3.3619	.	het	.
	2	EP400	12	132062588	132062588	.	AGT	stopgain	.	.	1	.	1	2.5604	.	het	.
	2	KCNH3	12	49544262	49544262	G	A	missense	.	.	.	0.54	0.99919	3.8464	0.0004	het	.
41	1	AGAP1	2	235852771	235852771	.	AGGT	frameshift insertion	Supporting	.	1	.	0.99984	1.2874	.	het	.
	1	AGAP1	2	235852774	235852774	.	CAGA	frameshift insertion	Supporting	.	1	.	0.99984	1.2874	.	het	.
	1	ZRSR2	X	15823105	15823105	.	CAGCCGGAGCC	frameshift insertion	Pathogenic Supporting	.	1	.	0.99963	1.4554	.	het	.
	1	RYR2	1	237614548	237614548	G	A	missense	Pathogenic Moderate	Uncertain significance	.	0.766	0.99999	5.7809	.	het	.
	1	CLASP1	2	121401614	121401614	A	G	missense	Benign Strong	.	.	0.799	1	3.6133	.	het	.
	1	SCN1A	2	166012239	166012239	G	A	missense	.	Conflicting interpretations of pathogenicity	.	0.702	1	5.2206	0.0005	het	.
	1	TM9SF3	10	96551375	96551375	C	T	missense	.	.	.	0.543	0.99999	3.5134	.	het	.
	1	LRP1	12	57198186	57198186	G	A	missense	Pathogenic Strong	.	.	0.52	1	8.2463	.	het	.
	1	ATP9A	20	51613743	51613743	G	C	missense	.	.	.	0.824	0.99999	4.1543	.	het	.
42	1	CACNA1A	19	13207880	13207898	CTGCTGCTGCTGCTGCTGC	.	frameshift deletion	Supporting	.	1	.	1	5.7845	.	het	.
	1	LRP1	12	57190848	57190848	A	G	missense	.	.	.	0.607	1	8.2463	.	het	.
43	1	AGAP1	2	235852774	235852774	.	CAGA	frameshift insertion	Pathogenic Strong	.	1	.	0.99984	1.2874	.	het	.
	1	SCN3A	2	165128007	165128007	A	G	missense	.	.	.	0.882	1	4.618	.	het	.
44	2	CDKL5	X	18628756	18628763	AATTTGTG	.	stoploss	.	.	1	.	0.99932	2.7357	.	het	.
45	1	CAMTA1	1	7766499	7766499	C	T	stopgain	Benign Moderate	.	1	.	1	3.2619	0.0002	het	.
	1	PAX6	11	31789913	31789914	TT	.	frameshift deletion	.	.	1	.	0.99975	2.8175	.	het	.
	1	NCOR2	12	124402537	124402537	.	CTA	stopgain	.	.	1	.	1	2.0058	.	het	.
	1	BPTF	17	67826015	67826015	.	G	frameshift insertion	.	.	1	.	1	3.7096	.	het	.
	1	LMTK3	19	48493951	48493951	.	GTCCTA	stopgain	Pathogenic Moderate	.	1	.	0.99997	4.3151	.	het	.
	1	MED15	22	20566533	20566533	.	AGT	stopgain	.	.	1	.	0.99974	2.5346	.	het	.
	1	POLR2A	17	7496898	7496898	C	G	missense	.	.	.	0.668	1	7.1307	.	het	.
46	1	PABPC1	8	100709705	100709705	T	.	frameshift deletion	.	.	1	.	0.99601	4.4883	3.518e-05	het	.
	1	MEGF9	9	120714281	120714285	GGCGG	.	frameshift deletion	Pathogenic Moderate	.	1	.	0.9881	1.4315	.	het	.
	1	NCOR2	12	124402537	124402537	.	CTA	stopgain	Pathogenic Supporting	.	1	.	1	2.0058	.	het	.
	1	RXRB	6	33195640	33195640	G	A	missense	Pathogenic Moderate	.	.	0.883	0.99719	3.4196	.	het	.
	1	CHD9	16	53157171	53157171	T	C	missense	.	.	.	0.524	1	3.7686	.	het	.
	1	CACNA1A	19	13207971	13207971	T	G	missense	.	.	.	0.518	1	5.7845	0.0003	het	.
47	2	ATXN1	6	16327713	16327713	.	CTA	stopgain	Pathogenic Strong	.	1	.	0.97498	1.2511	.	het	.
	2	MN1	22	27798962	27798962	.	CTA	stopgain	.	.	1	.	0.99999	2.1584	.	het	.
	2	HK1	10	69398825	69398825	C	T	missense	.	.	.	0.971	0.91459	3.2312	.	het	.
48	2	KCNN3	1	154869760	154869760	.	CTA	stopgain	.	.	1	.	0.97227	3.3258	.	het	.
	2	AGAP1	2	235852771	235852771	.	AGGA	frameshift insertion	.	.	1	.	0.99984	1.2874	.	het	.
49	2	HMBOX1	8	29050207	29050207	.	A	frameshift insertion	Benign Moderate	.	1	.	0.99805	2.4616	.	het	.
	2	CORO1C	12	108702860	108702863	AAGA	.	frameshift deletion	.	.	1	.	0.99813	2.3325	.	het	.
	2	TERF2	16	69384668	69384668	G	C	stopgain	Pathogenic Strong	.	1	.	0.99237	2.0679	.	het	.
	2	ASH1L	1	155370879	155370879	C	T	missense	.	.	.	0.766	1	3.4699	0.0002	het	.
50	2	NCOR2	12	124402513	124402513	.	CTA	stopgain	.	.	1	.	1	2.0058	.	het	.
	2	CACNA1A	19	13207971	13207971	T	G	missense	Pathogenic Supporting	.	.	0.518	1	5.7845	0.0003	het	.
	2	ATRX	X	77656644	77656644	T	C	missense	Benign Moderate	Conflicting interpretations of pathogenicity	.	0.547	1	3.1025	.	homo	.

## Sheet: Table S4
Table S4. Enrichr results in Reactome 2022 and GO Biological Process 2023 modules for all genes with rare HI and missense variants (REVEL > 0.5) and for genes with intolerance to these variants in a series of 50 patients.
Database	Variant set	Term	Overlap	P-value	FDR adjusted P-value	Odds Ratio	Combined Score	Genes	Reactome: top level pathway
Reactome	HI,mis(REVEL>0.5)/rare	Transport Of Small Molecules R-HSA-382551	119/706	1.96205e-09	2.89992e-06	1.9265	38.625	SCARB1;ATP8A1;AQP6;ABCA12;SLC4A4;SLC9C1;BEST1;LIPG;SLC39A5;SLC12A6;SLC12A7;AP2M1;CUBN;SLC15A2;SLC6A18;SLC34A1;SLC6A13;ATP11C;SLC5A6;SLC5A8;SOAT2;LPA;CFTR;CETP;SLC26A2;ABCB1;SLC22A5;ABCB5;SLC22A1;CLCNKB;CLCNKA;SLC41A1;ABCB8;SLC5A1;SLC6A20;CYB5R2;TRPM2;ASIC4;PSMF1;ASIC2;SLC15A4;TRPM4;ABCA1;ATP8B4;ATP8B3;ABCA6;ABCA3;ABCA4;SLC33A1;ABCA9;TRPV3;ABCA7;ABCA8;CIDEC;SLC6A5;BMP1;MYO5B;TRPV4;SLCO1A2;SLC26A4;…	Transport of small molecules
Reactome	HI,mis(REVEL>0.5)/rare	Extracellular Matrix Organization R-HSA-1474244	60/291	1.85226e-08	1.36882e-05	2.44027	43.4472	COL18A1;LAMC3;PLOD3;LAMC1;CAPN15;LMNB2;LOXL2;ADAMTS4;MMP24;TNN;CAPN5;TIMP2;CAPN2;COL10A1;CAPN3;CAPN1;ADAMTS8;FGA;COL27A1;MMP1;COL23A1;P3H3;BCAN;MMP11;ADAM15;COL4A2;ITGAD;MMP15;COL4A4;MATN1;ITGA8;COL21A1;COL6A3;ITGA6;FBN2;FBN3;TMPRSS6;LAMA1;NRXN1;COL11A2;LTBP4;LRP4;FURIN;KLK2;LTBP3;SCUBE3;SCUBE1;COL24A1;LAMB3;COL22A1;CAPN11;BMP1;COL5A1;CAPN10;COL5A3;COL5A2;ITGA11;COL9A1;COL9A3;AGRN	Extracellular matrix organization
Reactome	HI,mis(REVEL>0.5)/rare	Degradation Of Extracellular Matrix R-HSA-1474228	28/109	1.37454e-06	0.000677188	3.22066	43.4705	COL18A1;TMPRSS6;FURIN;KLK2;LAMC1;CAPN15;ADAMTS4;SCUBE3;SCUBE1;MMP24;CAPN5;CAPN2;TIMP2;CAPN3;CAPN1;ADAMTS8;LAMB3;MMP1;COL23A1;BCAN;MMP11;CAPN11;BMP1;ADAM15;MMP15;CAPN10;COL9A1;COL9A3	Extracellular matrix organization
Reactome	HI,mis(REVEL>0.5)/rare	Collagen Chain Trimerization R-HSA-8948216	16/44	1.91216e-06	0.000706545	5.30663	69.8738	COL18A1;COL27A1;COL24A1;COL22A1;COL11A2;COL23A1;COL4A2;COL5A1;COL4A4;COL5A3;COL5A2;COL9A1;COL10A1;COL21A1;COL6A3;COL9A3	Extracellular matrix organization
Reactome	HI,mis(REVEL>0.5)/rare	Ion Channel Transport R-HSA-983712	37/175	5.128e-06	0.00151584	2.50176	30.4735	RYR1;RYR2;ATP8A1;CLCNKB;CLCNKA;ATP10B;ATP1A3;ATP2A1;ATP1A2;TCIRG1;ATP2C2;SLC9C1;CLCN2;RYR3;BEST1;UNC80;TRPM2;ASIC4;ATP7B;ASIC2;ATP6V0E2;CAMK2G;ATP9A;TRPM4;ATP8B4;ATP8B3;TRPC6;TRPA1;ATP13A1;ATP11C;TRPV3;ANO7;TRDN;CLCN6;TRPV4;CUTC;ATP6V1B1	Transport of small molecules
Reactome	HI,mis(REVEL>0.5)/rare	Diseases Of Mismatch Repair (MMR) R-HSA-5423599	5/5	8.90556e-06	0.00219374	90220	1.04915e+06	MSH6;MSH2;MSH3;PMS2;MLH1	Extracellular matrix organization
Reactome	HI,mis(REVEL>0.5)/rare	Collagen Biosynthesis And Modifying Enzymes R-HSA-1650814	19/67	1.45609e-05	0.00307444	3.67755	40.9575	COL18A1;COL27A1;COL24A1;COL22A1;COL23A1;COL11A2;PLOD3;P3H3;BMP1;COL4A2;COL5A1;COL4A4;COL5A3;COL5A2;COL9A1;COL10A1;COL21A1;COL6A3;COL9A3	Extracellular matrix organization
Reactome	HI,mis(REVEL>0.5)/rare	Assembly Of Collagen Fibrils And Other Multimeric Structures R-HSA-2022090	17/57	1.96908e-05	0.00363787	3.94621	42.7586	COL18A1;COL27A1;COL24A1;LAMB3;COL11A2;LOXL2;BMP1;COL4A2;COL5A1;COL4A4;COL5A3;COL5A2;COL9A1;COL10A1;COL6A3;ITGA6;COL9A3	Extracellular matrix organization
Reactome	HI,mis(REVEL>0.5)/rare	Mismatch Repair R-HSA-5358508	8/15	2.82629e-05	0.0046414	10.582	110.835	MSH6;POLD4;MSH2;MSH3;POLR1A;POLR1B;PMS2;MLH1	DNA Repair
Reactome	HI,mis(REVEL>0.5)/rare	Collagen Formation R-HSA-1474290	22/90	4.13924e-05	0.00611779	3.00712	30.3491	COL18A1;COL27A1;COL24A1;LAMB3;COL22A1;COL23A1;COL11A2;PLOD3;P3H3;LOXL2;BMP1;COL4A2;COL5A1;COL4A4;COL5A3;COL5A2;COL9A1;COL10A1;COL21A1;COL6A3;ITGA6;COL9A3	Extracellular matrix organization
Reactome	HI,mis(REVEL>0.5)/rare	Interaction Between L1 And Ankyrins R-HSA-445095	11/29	4.96417e-05	0.00667004	5.6637	56.1311	SPTBN5;SCN10A;SCN11A;SCN9A;SCN7A;SCN4A;SCN5A;SCN2A;SCN3A;SPTB;SCN1A	Developmental Biology
Reactome	HI,mis(REVEL>0.5)/rare	Plasma Lipoprotein Assembly, Remodeling, And Clearance R-HSA-174824	18/71	0.000122058	0.0150335	3.15281	28.41	ABCA1;SCARB1;CUBN;CETP;NR1H2;PCSK9;LCAT;LSR;FURIN;PCSK5;CIDEC;BMP1;SOAT2;LIPG;APOC1;LPA;LDLR;AP2M1	Transport of small molecules
Reactome	HI,mis(REVEL>0.5)/rare	Mismatch Repair (MMR) Directed By MSH2:MSH3 (MutSbeta) R-HSA-5358606	7/14	0.000156279	0.0164986	9.25449	81.1051	POLD4;MSH2;MSH3;POLR1A;POLR1B;PMS2;MLH1	DNA Repair
Reactome	HI,mis(REVEL>0.5)/rare	Mismatch Repair (MMR) Directed By MSH2:MSH6 (MutSalpha) R-HSA-5358565	7/14	0.000156279	0.0164986	9.25449	81.1051	MSH6;POLD4;MSH2;POLR1A;POLR1B;PMS2;MLH1	DNA Repair
Reactome	HI,mis(REVEL>0.5)/rare	Cardiac Conduction R-HSA-5576891	26/126	0.000186684	0.0183946	2.41733	20.7554	RYR1;RYR2;ITPR1;ITPR2;ATP1A3;ITPR3;ATP2A1;ATP1A2;RYR3;SCN11A;SCN9A;SCN7A;SCN5A;SCN3A;CAMK2G;SCN1A;KCNH2;KCNJ11;KCNJ12;TBX5;TRDN;SCN10A;STIM1;ORAI1;SCN4A;SCN2A	Muscle contraction
Reactome	HI,mis(REVEL>0.5)/rare	Ion Homeostasis R-HSA-5578775	14/50	0.000221209	0.0204342	3.60613	30.3507	RYR1;RYR2;KCNJ11;ITPR1;ATP1A3;ITPR2;ATP2A1;ATP1A2;ITPR3;RYR3;TRDN;STIM1;ORAI1;CAMK2G	Muscle contraction
Reactome	HI,mis(REVEL>0.5)/rare	Diseases Of DNA Repair R-HSA-9675135	14/51	0.000277756	0.0241484	3.50848	28.7301	BLM;XRCC2;BRCA1;BRCA2;MLH1;PALB2;MSH6;BRIP1;MSH2;MSH3;POLR1A;POLR1B;RBBP8;PMS2	Disease
Reactome	HI,mis(REVEL>0.5)/rare	Transport Of Inorganic Cations/Anions And Amino Acids/Oligopeptides R-HSA-425393	22/104	0.000393245	0.0322898	2.49176	19.5381	SLC24A1;SLC12A3;SLC26A2;SLC15A2;SLC6A18;SLC20A2;SLC20A1;SLC34A1;SLC12A1;CTNS;SLC3A2;SLC7A11;SLC6A20;SLC4A4;SLC7A2;SLC4A8;SLC5A8;SLC25A10;SLC12A6;SLC26A4;SLC12A7;SLC15A4	Transport of small molecules
Reactome	HI,mis(REVEL>0.5)/rare	Ion Transport By P-type ATPases R-HSA-936837	14/53	0.000428707	0.0333489	3.32818	25.8092	ATP8B4;ATP8B3;ATP8A1;ATP13A1;ATP11C;ATP10B;ATP1A3;ATP2A1;ATP1A2;ATP2C2;ATP7B;CAMK2G;ATP9A;CUTC	Transport of small molecules
Reactome	HI,mis(REVEL>0.5)/rare	L1CAM Interactions R-HSA-373760	21/99	0.000507607	0.0375122	2.49974	18.9625	NRP1;SPTBN5;CNTNAP1;LAMA1;RANBP9;LAMC1;SPTB;VAV2;SCN10A;ALCAM;SCN11A;SCN9A;CNTN2;SCN7A;SCN4A;SCN5A;EPHB2;SCN2A;SCN3A;AP2M1;SCN1A	Developmental Biology
Reactome	HI,mis(REVEL>0.5)/rare	Phase 0 - Rapid Depolarisation R-HSA-5576892	10/32	0.000671195	0.0463881	4.20957	30.757	SCN10A;SCN11A;SCN9A;SCN7A;SCN4A;SCN5A;SCN2A;CAMK2G;SCN3A;SCN1A	Muscle contraction
Reactome	HI,mis(REVEL>0.5)/rare	Muscle Contraction R-HSA-397014	34/196	0.000690486	0.0463881	1.95266	14.2117	RYR1;RYR2;ITPR1;DYSF;ITPR2;ATP1A3;ITPR3;ATP2A1;ATP1A2;RYR3;CACNA1H;SCN11A;SCN9A;SCN7A;MYH11;SCN5A;SCN3A;CAMK2G;SCN1A;KCNH2;MYBPC2;KCNJ11;KCNJ12;NEB;TBX5;SORBS3;TRDN;SCN10A;MYH3;STIM1;MYH8;ORAI1;SCN4A;SCN2A	Muscle contraction
Reactome	Intol_genes_HI,mis(REVEL>0.5)/rare	Cardiac Conduction R-HSA-5576891	10/126	4.90042e-08	2.95495e-05	11.8115	198.804	KCNH2;RYR2;ITPR1;ATP1A3;ITPR3;ATP1A2;SCN2A;SCN3A;CAMK2G;SCN1A	Muscle contraction
Reactome	Intol_genes_HI,mis(REVEL>0.5)/rare	Ion Homeostasis R-HSA-5578775	6/50	2.27078e-06	0.000442434	18.2451	237.102	RYR2;ITPR1;ATP1A3;ATP1A2;ITPR3;CAMK2G	Muscle contraction
Reactome	Intol_genes_HI,mis(REVEL>0.5)/rare	Developmental Biology R-HSA-1266738	24/1073	2.39721e-06	0.000442434	3.30812	42.811	MEF2A;CNTNAP1;NOTCH1;SMAD3;KMT2A;ROCK1;CHD9;KMT2C;PAX6;MYO9B;MED15;PIAS2;SMARCA4;NCOR2;PPP3CB;POLR2A;FYN;MAML3;PABPC1;SCN2A;SCN3A;AP2M1;CLASP1;SCN1A	Developmental Biology
Reactome	Intol_genes_HI,mis(REVEL>0.5)/rare	Muscle Contraction R-HSA-397014	10/196	2.93488e-06	0.000442434	7.3402	93.5057	KCNH2;RYR2;ITPR1;ATP1A3;ITPR3;ATP1A2;SCN2A;SCN3A;CAMK2G;SCN1A	Muscle contraction
Reactome	Intol_genes_HI,mis(REVEL>0.5)/rare	Signal Transduction R-HSA-162582	39/2465	7.31773e-06	0.000882518	2.43514	28.7961	GNAZ;NOTCH1;DOCK3;ROCK1;HHIP;ATN1;ITPR1;ITPR3;ABHD17C;CHD1;RXRB;PPP3CB;GRM5;PTPRZ1;POLR2A;FLNA;FYN;RAB6A;CAMK2G;AP2M1;CLASP1;MEN1;JAK1;MEF2A;SMAD3;PRKCE;MYO9B;NRG2;CKAP5;SMARCA4;MIB1;NCOR2;FMNL1;GNAL;LATS2;FMNL2;PHIP;MAML3;ARHGEF2	Signal Transduction
Reactome	Intol_genes_HI,mis(REVEL>0.5)/rare	CLEC7A (Dectin-1) Induces NFAT Activation R-HSA-5607763	3/11	7.05971e-05	0.00702868	49.2666	470.915	PPP3CB;ITPR1;ITPR3	Immune System
Reactome	Intol_genes_HI,mis(REVEL>0.5)/rare	Chromatin Modifying Enzymes R-HSA-3247509	9/238	9.75778e-05	0.00702868	5.31706	49.1023	KDM6B;NCOR2;KMT2A;ATXN7;KMT2C;DNMT3A;EP400;ASH1L;SMARCA4	Chromatin organization
Reactome	Intol_genes_HI,mis(REVEL>0.5)/rare	Phase 0 - Rapid Depolarisation R-HSA-5576892	4/32	0.000102768	0.00702868	18.8743	173.323	SCN2A;CAMK2G;SCN3A;SCN1A	Muscle contraction
Reactome	Intol_genes_HI,mis(REVEL>0.5)/rare	Potential Therapeutics For SARS R-HSA-9679191	6/97	0.000104906	0.00702868	8.80086	80.6374	ROCK1;KEAP1;ATP1A3;ATP1A2;AP2M1;JAK1	Disease
Reactome	Intol_genes_HI,mis(REVEL>0.5)/rare	Neuronal System R-HSA-112316	11/386	0.000205352	0.0123576	3.99405	33.9126	KCNH2;KCNH3;GRM5;GNAL;GRIK5;CACNA1B;CACNA1A;KCNN3;PPM1E;CAMK2G;AP2M1	Neuronal System
Reactome	Intol_genes_HI,mis(REVEL>0.5)/rare	DAG And IP3 Signaling R-HSA-1489509	4/39	0.000225428	0.0123576	15.0941	126.753	PRKCE;ITPR1;ITPR3;CAMK2G	Signal Transduction
Reactome	Intol_genes_HI,mis(REVEL>0.5)/rare	Disease R-HSA-1643685	27/1736	0.000328526	0.0165084	2.25623	18.097	GNAZ;NOTCH1;ROCK1;ITPR1;KEAP1;ATP1A3;ITPR3;ATP1A2;SLC4A4;ACACA;MPRIP;POLR2A;MYO18A;FYN;CAMK2G;AP2M1;JAK1;SMAD3;DNMT3A;ATRX;MYO9B;NRG2;MIB1;NCOR2;MAML3;TAF4;TAF3	Disease
Reactome	Intol_genes_HI,mis(REVEL>0.5)/rare	Diseases Of Signal Transduction By Growth Factor Receptors And Second Messengers R-HSA-5663202	11/424	0.000455622	0.0199662	3.61948	27.8477	NCOR2;NOTCH1;SMAD3;MPRIP;POLR2A;MYO18A;FYN;MAML3;NRG2;CAMK2G;MIB1	Disease
Reactome	Intol_genes_HI,mis(REVEL>0.5)/rare	NOTCH4 Intracellular Domain Regulates Transcription R-HSA-9013695	3/20	0.000463561	0.0199662	23.1737	177.895	NOTCH1;SMAD3;MAML3	Signal Transduction
Reactome	Intol_genes_HI,mis(REVEL>0.5)/rare	Fcgamma Receptor (FCGR) Dependent Phagocytosis R-HSA-2029480	5/87	0.000563951	0.022396	8.08807	60.5031	PRKCE;ITPR1;ITPR3;FYN;MYO9B	Immune System
Reactome	Intol_genes_HI,mis(REVEL>0.5)/rare	Opioid Signaling R-HSA-111885	5/88	0.000594255	0.022396	7.99022	59.3529	PPP3CB;GNAL;ITPR1;ITPR3;CAMK2G	Signal Transduction
Reactome	Intol_genes_HI,mis(REVEL>0.5)/rare	G-protein Mediated Events R-HSA-112040	4/52	0.000686624	0.0243549	10.9989	80.1129	GNAL;ITPR1;ITPR3;CAMK2G	Signal Transduction
Reactome	Intol_genes_HI,mis(REVEL>0.5)/rare	Ion Transport By P-type ATPases R-HSA-936837	4/53	0.000738265	0.0247319	10.7739	77.6927	ATP1A3;ATP1A2;CAMK2G;ATP9A	Transport of small molecules
Reactome	Intol_genes_HI,mis(REVEL>0.5)/rare	Activated NTRK2 Signals Thru FYN R-HSA-9032500	2/6	0.00086584	0.027479	65.2697	460.27	DOCK3;FYN	Signal Transduction
Reactome	Intol_genes_HI,mis(REVEL>0.5)/rare	L1CAM Interactions R-HSA-373760	5/99	0.00101399	0.0280397	7.05126	48.6105	CNTNAP1;SCN2A;SCN3A;AP2M1;SCN1A	Developmental Biology
Reactome	Intol_genes_HI,mis(REVEL>0.5)/rare	Role Of Phospholipids In Phagocytosis R-HSA-2029485	3/26	0.00102206	0.0280397	17.1232	117.909	PRKCE;ITPR1;ITPR3	Immune System
Reactome	Intol_genes_HI,mis(REVEL>0.5)/rare	Constitutive Signaling By NOTCH1 HD+PEST Domain Mutants R-HSA-2894862	4/58	0.0010383	0.0280397	9.77383	67.1478	NCOR2;NOTCH1;MAML3;MIB1	Disease
Reactome	Intol_genes_HI,mis(REVEL>0.5)/rare	Nervous System Development R-HSA-9675108	12/545	0.00106951	0.0280397	3.06207	20.9463	CNTNAP1;PPP3CB;ROCK1;FYN;MYO9B;PABPC1;SCN2A;SCN3A;AP2M1;CLASP1;SCN1A;SMARCA4	Developmental Biology
Reactome	Intol_genes_HI,mis(REVEL>0.5)/rare	Effects Of PIP2 Hydrolysis R-HSA-114508	3/27	0.00114336	0.028727	16.4089	111.151	PRKCE;ITPR1;ITPR3	Hemostasis; Signal Transduction
Reactome	Intol_genes_HI,mis(REVEL>0.5)/rare	RUNX3 Regulates CDKN1A Transcription R-HSA-8941855	2/7	0.00120605	0.0290899	52.2132	350.894	ZFHX3;SMAD3	Gene expression (Transcription)
Reactome	Intol_genes_HI,mis(REVEL>0.5)/rare	Notch-HLH Transcription Pathway R-HSA-350054	3/28	0.00127338	0.0295325	15.7518	105.003	NCOR2;NOTCH1;MAML3	Gene expression (Transcription)
Reactome	Intol_genes_HI,mis(REVEL>0.5)/rare	FCERI Mediated Ca+2 Mobilization R-HSA-2871809	3/29	0.00141233	0.0304155	15.1452	99.3905	PPP3CB;ITPR1;ITPR3	Immune System
Reactome	Intol_genes_HI,mis(REVEL>0.5)/rare	Interaction Between L1 And Ankyrins R-HSA-445095	3/29	0.00141233	0.0304155	15.1452	99.3905	SCN2A;SCN3A;SCN1A	Developmental Biology
Reactome	Intol_genes_HI,mis(REVEL>0.5)/rare	Signaling By Receptor Tyrosine Kinases R-HSA-9006934	11/496	0.00162804	0.0338519	3.07074	19.7153	MEF2A;DOCK3;ROCK1;PTPRZ1;POLR2A;PRKCE;ITPR1;ITPR3;FYN;NRG2;AP2M1	Signal Transduction
Reactome	Intol_genes_HI,mis(REVEL>0.5)/rare	Antigen Activates B Cell Receptor Leading To Second Messenger Generation R-HSA-983695	3/31	0.00171795	0.0345308	14.062	89.5273	ITPR1;ITPR3;FYN	Immune System
Reactome	Intol_genes_HI,mis(REVEL>0.5)/rare	NR1H2 And NR1H3 Regulate Gene Expression To Control Bile Acid Homeostasis R-HSA-9623433	2/9	0.00204669	0.0398114	37.2914	230.891	NCOR2;RXRB	Signal Transduction
Reactome	Intol_genes_HI,mis(REVEL>0.5)/rare	Axon Guidance R-HSA-422475	11/519	0.00231811	0.0436818	2.92823	17.7656	CNTNAP1;PPP3CB;ROCK1;FYN;MYO9B;PABPC1;SCN2A;SCN3A;AP2M1;CLASP1;SCN1A	Developmental Biology
Reactome	Intol_genes_HI,mis(REVEL>0.5)/rare	Bicarbonate Transporters R-HSA-425381	2/10	0.00254546	0.0454152	32.6283	194.903	SLC4A8;SLC4A4	Transport of small molecules
Reactome	Intol_genes_HI,mis(REVEL>0.5)/rare	Signaling By NOTCH1 R-HSA-1980143	4/74	0.00256073	0.0454152	7.53371	44.9572	NCOR2;NOTCH1;MAML3;MIB1	Signal Transduction
GO_BP	HI,mis(REVEL>0.5)/rare	Inorganic Cation Import Across Plasma Membrane (GO:0098659)	32/103	1.65538e-09	3.62757e-06	4.21024	85.1279	SLC24A1;CACNA1B;CACNA1A;ATP1A3;ATP1A2;SLC5A1;CACNA1F;SLC9C1;CACNA1H;CACNA1I;SCN11A;SCN9A;SCN7A;CACNA1S;SCN5A;SLC12A6;SLC12A7;SCN3A;SCN1A;SLC12A9;TRPM4;KCNH2;SLC12A3;KCNJ11;KCNJ12;SLC12A1;TRPV3;KCNJ16;SCN10A;TRPV4;SCN4A;SCN2A	.
GO_BP	HI,mis(REVEL>0.5)/rare	Calcium Ion Import Across Plasma Membrane (GO:0098703)	18/37	1.77474e-09	3.62757e-06	8.81131	177.544	SLC24A1;CACNA1B;CACNA1A;TRPV3;CACNA1F;CACNA1H;CACNA1I;SCN10A;SCN11A;TRPV4;SCN9A;SCN7A;SCN4A;CACNA1S;SCN5A;SCN2A;SCN3A;SCN1A	.
GO_BP	HI,mis(REVEL>0.5)/rare	Calcium Ion Transmembrane Import Into Cytosol (GO:0097553)	27/83	1.01186e-08	1.37882e-05	4.496	82.7664	RYR1;RYR2;SLC24A1;CACNA1B;ITPR1;CACNA1A;ITPR2;CACNA1F;CACNA1H;CACNA1I;SCN11A;SCN9A;FLNA;SCN7A;SCN5A;CACNA1S;SCN3A;SCN1A;TRPV3;GP1BA;GRIN2C;GRIN1;CACNB3;SCN10A;TRPV4;SCN4A;SCN2A	.
GO_BP	HI,mis(REVEL>0.5)/rare	Sodium Ion Transport (GO:0006814)	27/89	5.3425e-08	5.46004e-05	4.05955	67.9771	SLC24A1;ATP1A2;SLC5A1;SLC6A20;SLC4A4;SLC6A4;ASIC4;SCN11A;SCN9A;SCN7A;SCN5A;ASIC2;SCN3A;SCN1A;SLC17A4;SLC12A3;SLC6A18;SLC34A1;SLC12A1;SLC6A13;SLC4A11;SLC5A6;SLC4A8;SCN10A;SLC5A8;SCN4A;SCN2A	.
GO_BP	HI,mis(REVEL>0.5)/rare	Monoatomic Cation Transmembrane Transport (GO:0098655)	56/281	1.81912e-07	0.000148731	2.33418	36.2259	ATP2A1;TCIRG1;SLC4A4;SLC9C1;PKD1;RYR3;SLC6A4;SCN9A;SLC39A5;CNGA2;SCN5A;SLC12A6;SLC12A7;KCNH2;KCNH3;SLC6A18;KCNH5;TRPC6;SLC6A13;SLC39A11;SLC39A10;CACNA2D4;SCN10A;ORAI1;SLC29A4;SCN4A;ATP6V1B1;CNGB1;SLC24A1;CACNA1A;SLC41A1;ATP1A3;ABCB8;ATP1A2;ATP2C2;SLC6A20;KCNA7;TRPM2;ASIC4;KCNN3;CACNA1S;ATP6V0E2;ASIC2;TRPM4;SLC12A3;KCNJ11;TRPA1;SLC12A1;SLC4A11;TRPV3;GRIN2C;GRIN1;SLC4A8;TRPV4;NOX5;SCN2A	.
GO_BP	HI,mis(REVEL>0.5)/rare	Visual Perception (GO:0007601)	27/101	9.07024e-07	0.000617986	3.39897	47.2903	RD3;COL18A1;SLC24A1;CABP4;TULP2;CACNA1F;BEST1;OPA1;ATXN7;GRM6;SIX3;PDE6C;GNAT1;GPR179;AOC2;WFS1;CRYGN;POU6F2;CRYBB2;PAX6;CACNA2D4;MYO7A;MYO9A;CRYGB;UNC119;FSCN2;CNGB1	.
GO_BP	HI,mis(REVEL>0.5)/rare	Sensory Perception Of Light Stimulus (GO:0050953)	27/102	1.11973e-06	0.000653925	3.35347	45.9506	RD3;COL18A1;SLC24A1;CABP4;TULP2;CACNA1F;BEST1;OPA1;ATXN7;SIX3;PDE6C;GNAT1;GPR179;AOC2;WFS1;WHRN;CRYGN;POU6F2;CRYBB2;PAX6;MYO7A;MYO9A;USH2A;CRYGB;UNC119;FSCN2;CNGB1	.
GO_BP	HI,mis(REVEL>0.5)/rare	Inorganic Cation Transmembrane Transport (GO:0098662)	54/284	1.39321e-06	0.000711928	2.19896	29.6505	ATP2A1;TCIRG1;SLC4A4;SLC9C1;PKD1;RYR3;SLC6A4;SCN9A;SLC39A5;SCN5A;SLC12A6;SLC12A7;KCNH2;KCNH3;SLC6A18;KCNH5;TRPC6;SLC6A13;SLC39A11;SLC39A10;HTR3A;CACNA2D4;SCN10A;ORAI1;SCN4A;ATP6V1B1;SLC24A1;CACNA1A;SLC41A1;ATP1A3;ABCB8;ATP1A2;ATP2C2;SLC6A20;KCNA7;CACNA1H;RHD;TRPM2;ASIC4;KCNN3;CACNA1S;ATP6V0E2;ASIC2;TRPM4;SLC12A3;KCNJ11;TRPA1;SLC12A1;SLC4A11;TRPV3;SLC4A8;TRPV4;NOX5;SCN2A	.
GO_BP	HI,mis(REVEL>0.5)/rare	Actin Filament-Based Transport (GO:0099515)	10/20	5.75444e-06	0.00261379	9.26721	111.814	MYO1E;MYO15A;MYO1A;MYO5B;MYO5C;MYO7B;MYO7A;WASL;MYO1H;SYNE2	.
GO_BP	HI,mis(REVEL>0.5)/rare	Metal Ion Transport (GO:0030001)	36/171	7.5675e-06	0.00309359	2.48736	29.3301	RYR1;RYR2;SLC24A1;CHRNA4;ITPR1;SLC41A1;ATP2A1;ATP1A2;SLC3A2;SLC5A1;SLC4A4;PKD1;RYR3;SCN11A;SCN9A;SCN7A;FYN;CACNA1S;SCN5A;SCN3A;CNNM4;SCN1A;SLC17A4;KCNH3;SLC12A3;KCNJ12;SLC34A1;SLC4A11;KCNJ16;SLC5A6;CACNB3;SLC5A8;TRPV4;SCN4A;SCN2A;RAMP1	.
GO_BP	HI,mis(REVEL>0.5)/rare	Vesicle Cytoskeletal Trafficking (GO:0099518)	14/39	9.96499e-06	0.00370335	5.196	59.8394	NDE1;MYO7B;WASL;MYO7A;TRAK1;TANC2;TRAK2;MYO1E;MYO15A;MYO1A;MYO5B;MYO5C;KIF1A;MYO1H	.
GO_BP	HI,mis(REVEL>0.5)/rare	Vesicle Transport Along Actin Filament (GO:0030050)	9/18	1.71984e-05	0.00585893	9.26297	101.621	MYO1E;MYO15A;MYO1A;MYO5B;MYO5C;MYO7B;MYO7A;WASL;MYO1H	.
GO_BP	HI,mis(REVEL>0.5)/rare	Sodium Ion Transmembrane Transport (GO:0035725)	21/82	2.91533e-05	0.00916759	3.19942	33.4113	SLC24A1;SLC12A3;SLC6A18;SLC12A1;SLC6A13;ATP1A3;ATP1A2;SLC5A1;SLC6A20;SLC4A4;SLC9C1;SLC6A4;SLC4A8;SCN10A;ASIC4;SCN9A;SCN4A;SCN5A;ASIC2;SCN2A;TRPM4	.
GO_BP	HI,mis(REVEL>0.5)/rare	Extracellular Matrix Organization (GO:0030198)	35/176	3.60972e-05	0.0105404	2.31338	23.6643	COL18A1;TMPRSS6;ELN;COL11A2;PLOD3;FURIN;LAMC1;LOXL2;ADAMTS4;MMP24;ADAMTSL4;CYP1B1;COL10A1;QSOX1;ADAMTS8;COL27A1;COL24A1;MMP1;COL22A1;COL23A1;TGFBR1;COLQ;MMP11;KIF9;BMP1;ADAM15;COL4A2;COL5A1;MMP15;COL5A3;COL5A2;COL9A1;MATN1;COL9A3;MATN2	.
GO_BP	HI,mis(REVEL>0.5)/rare	Lipid Translocation (GO:0034204)	10/24	4.2323e-05	0.0115344	6.61797	66.6442	ABCC1;ATP8B4;ABCB1;ATP8B3;ATP8A1;ABCA4;ATP10B;ATP11C;ABCA7;ATP9A	.
GO_BP	HI,mis(REVEL>0.5)/rare	Transport Across Blood-Brain Barrier (GO:0150104)	21/85	5.18882e-05	0.0132574	3.04893	30.0821	ABCC3;ABCC1;ABCC2;SLC15A2;ABCB1;SLC22A5;ATP8A1;LRP1;SLC22A1;SLC6A13;ATP1A2;LRP3;SLC2A4;SLC5A1;SLC6A20;SLC4A4;SLC7A2;SLC5A6;SLC4A8;SLC29A4;CD36	.
GO_BP	HI,mis(REVEL>0.5)/rare	Calcium Ion Transport (GO:0006816)	25/112	6.55654e-05	0.0157666	2.67222	25.7401	RYR1;RYR2;SLC24A1;CHRNA4;ITPR1;CACNA1A;ATP2A1;SLC3A2;ATP2C2;PKD1;CACNA1H;RYR3;TRPM2;FYN;CACNA1S;TRPM4;TRPC6;TRPA1;TRPV3;CACNA2D4;CACNB3;STIM1;TRPV4;ORAI1;RAMP1	.
GO_BP	HI,mis(REVEL>0.5)/rare	Monoatomic Ion Transport (GO:0006811)	24/107	8.38948e-05	0.0190534	2.68817	25.231	SLC24A1;SLC12A3;CHRNA3;SLC15A2;TRPC6;SLC20A2;TRPA1;CHRNA4;SLC20A1;SLC34A1;SLC12A1;CTNS;PKD1L3;GRIN1;SLC5A8;PIEZO2;PIEZO1;SLC25A10;SLC12A6;SLC26A4;SLC12A7;SLC15A4;CNGB1;SLC17A4	.
GO_BP	HI,mis(REVEL>0.5)/rare	Phospholipid Translocation (GO:0045332)	11/31	0.00010105	0.0217417	5.09676	46.8897	ABCC1;ATP8B4;ABCB1;ATP8B3;ATP8A1;PLSCR5;ABCA4;ATP10B;ATP11C;ABCA7;ATP9A	.
GO_BP	HI,mis(REVEL>0.5)/rare	Vascular Transport (GO:0010232)	20/83	0.000112772	0.0230506	2.94848	26.8021	ABCC3;ABCC1;ABCC2;SLC15A2;ABCB1;SLC22A5;ATP8A1;LRP1;SLC22A1;SLC6A13;ATP1A2;LRP3;SLC2A4;SLC5A1;SLC6A20;SLC4A4;SLC7A2;SLC5A6;SLC4A8;SLC29A4	.
GO_BP	HI,mis(REVEL>0.5)/rare	Phospholipid Transport (GO:0015914)	16/59	0.000121996	0.0237486	3.4526	31.1132	SCARB1;PRELID2;ABCC1;ATP8B4;ABCB1;ATP8B3;ATP8A1;ABCA3;ABCA4;ATP11C;ATP10B;ABCA7;ABCA12;APOC1;LDLR;ATP9A	.
GO_BP	HI,mis(REVEL>0.5)/rare	Estrogen Biosynthetic Process (GO:0006703)	5/7	0.000157879	0.0293368	23.1189	202.376	HSD17B1;HSD17B2;HSD3B1;HSD17B11;HSD17B8	.
GO_BP	HI,mis(REVEL>0.5)/rare	Calcium Ion Transmembrane Transport (GO:0070588)	19/80	0.000203067	0.0360929	2.89172	24.5853	SLC24A1;TRPC6;TRPA1;CACNA1A;TRPV3;ATP2A1;CACNA2D4;SLC35G1;ATP2C2;GRIN2C;PKD1;RYR3;GRIN1;TRPM2;CACNB3;TRPV4;ORAI1;CACNA1S;TRPM4	.
GO_BP	HI,mis(REVEL>0.5)/rare	Supramolecular Fiber Organization (GO:0097435)	51/316	0.000243957	0.0409391	1.79613	14.9411	COL18A1;PLOD3;LOXL2;CYP1B1;CAPN3;CD36;KRT6A;KRT71;COL27A1;MYO7B;KRT79;SHROOM3;MYO7A;CKAP5;RHOA;SHROOM4;TGFBR1;TRDN;KRT39;ARHGEF2;ALDOA;COL11A2;FURIN;SLAIN1;KRT40;CORO1C;KRT83;CNN2;MYH11;FYN;PLK3;CDSN;KRT10;GFAP;MYO1E;KRT19;TPPP2;BMP1;COL5A1;MYO15A;MYO1A;MYO5B;KRT15;COL5A3;TRPV4;MYO5C;KRT14;COL5A2;TUBGCP5;EPPK1;MYO1H	.
GO_BP	HI,mis(REVEL>0.5)/rare	ATP Metabolic Process (GO:0046034)	11/34	0.000259156	0.0409391	4.43123	36.5934	ATP5F1A;MYH3;NMNAT1;MYH8;ENPP1;CTNS;ATP1A2;ATP5F1C;ALDOA;MYH4;NADK	.
GO_BP	HI,mis(REVEL>0.5)/rare	Organic Substance Transport (GO:0071702)	36/201	0.000260376	0.0409391	2.0317	16.7684	RD3;RYR1;CETP;RYR2;SLC24A1;SLC22A5;CHRNA4;SLC22A1;AQP6;ITPR1;CD3G;ATP2A1;SLC3A2;ABCA12;PKD1;RYR3;SLC6A4;SLC22A16;ARL6IP5;FYN;CACNA1S;CUBN;ABCC1;ABCA6;ABCA3;ABCA4;ABCA9;NME4;ABCA8;RUFY1;CACNB3;TRPV4;SLCO1A2;SLC29A4;ZG16;RAMP1	.
GO_BP	Intol_genes_HI,mis(REVEL>0.5)/rare	Regulation Of Transcription By RNA Polymerase II (GO:0006357)	44/2028	1.16227e-10	1.72597e-07	3.60121	82.3794	CASZ1;TENM2;FOXC1;NOTCH1;KMT2A;DLX6;KMT2C;ATN1;NKAP;PRDM12;MEOX2;CHD2;CHD1;CDKN2AIP;RXRB;HMBOX1;PPP3CB;ATXN1;ZMIZ1;ATXN7;CAMTA1;SF3B1;MEN1;BPTF;MEF2A;KDM6B;ZFHX3;SMAD3;DNMT3A;ATRX;PAX6;PIAS2;SMARCA4;GRIN1;NCOR2;DMRTA2;SLTM;SP4;PHIP;MAML3;ARHGEF2;TAF4;SP9;TAF3	.
GO_BP	Intol_genes_HI,mis(REVEL>0.5)/rare	Calcium Ion Transmembrane Import Into Cytosol (GO:0097553)	10/83	8.20346e-10	6.09107e-07	18.8099	393.528	RYR2;CACNA1I;CACNA1B;ITPR1;CACNA1A;FLNA;SCN2A;SCN3A;SCN1A;GRIN1	.
GO_BP	Intol_genes_HI,mis(REVEL>0.5)/rare	Regulation Of DNA-templated Transcription (GO:0006355)	39/1922	1.19533e-08	4.76379e-06	3.23516	59.0166	CASZ1;FOXC1;NOTCH1;KMT2A;DLX6;NKAP;MEOX2;CHD2;CHD1;CDKN2AIP;RXRB;HMBOX1;PPP3CB;ATXN1;BTAF1;POLR2A;ZMIZ1;ATXN7;EP400;CAMTA1;MEN1;BPTF;KCNH2;ZFHX3;SMAD3;DNMT3A;ATRX;PAX6;ASH1L;PIAS2;SMARCA4;NCOR2;DMRTA2;SLTM;SETBP1;SP4;PHIP;TAF4;SP9	.
GO_BP	Intol_genes_HI,mis(REVEL>0.5)/rare	Positive Regulation Of Transcription By RNA Polymerase II (GO:0045944)	26/938	1.28318e-08	4.76379e-06	4.21707	76.6298	CASZ1;FOXC1;NOTCH1;KMT2A;KMT2C;MEOX2;MED15;RXRB;PPP3CB;ZMIZ1;SF3B1;MEN1;BPTF;MEF2A;KDM6B;ZFHX3;SMAD3;ATRX;PAX6;SMARCA4;GRIN1;PHIP;MAML3;ARHGEF2;TAF4;TAF3	.
GO_BP	Intol_genes_HI,mis(REVEL>0.5)/rare	Response To Amyloid-Beta (GO:1904645)	7/43	3.57382e-08	1.06143e-05	26.2037	449.316	GRM5;LRP1;CACNA1B;ATP1A3;CACNA1A;FYN;GRIN1	.
GO_BP	Intol_genes_HI,mis(REVEL>0.5)/rare	Inorganic Cation Import Across Plasma Membrane (GO:0098659)	9/103	1.01917e-07	2.52244e-05	13.0424	209.971	KCNH2;CACNA1I;CACNA1B;CACNA1A;ATP1A3;ATP1A2;SCN2A;SCN3A;SCN1A	.
GO_BP	Intol_genes_HI,mis(REVEL>0.5)/rare	Cellular Response To Amyloid-Beta (GO:1904646)	6/34	2.12713e-07	4.32447e-05	28.694	440.835	GRM5;LRP1;ATP1A3;CACNA1A;FYN;GRIN1	.
GO_BP	Intol_genes_HI,mis(REVEL>0.5)/rare	Cellular Response To Peptide (GO:1901653)	7/56	2.36566e-07	4.32447e-05	19.2391	293.531	GRM5;LRP1;ATP1A3;CACNA1A;FYN;ARHGEF2;GRIN1	.
GO_BP	Intol_genes_HI,mis(REVEL>0.5)/rare	Positive Regulation Of DNA-templated Transcription (GO:0045893)	28/1243	2.62089e-07	4.32447e-05	3.40759	51.6406	CASZ1;FOXC1;NOTCH1;KMT2A;KMT2C;MEOX2;RXRB;PPP3CB;ZMIZ1;ATXN7;EP400;SF3B1;MEN1;BPTF;MEF2A;KCNH2;KDM6B;ZFHX3;SMAD3;ATRX;PAX6;SMARCA4;GRIN1;PHIP;MAML3;ARHGEF2;TAF4;TAF3	.
GO_BP	Intol_genes_HI,mis(REVEL>0.5)/rare	Calcium Ion Import Across Plasma Membrane (GO:0098703)	6/37	3.60759e-07	5.35727e-05	25.9133	384.425	CACNA1I;CACNA1B;CACNA1A;SCN2A;SCN3A;SCN1A	.
GO_BP	Intol_genes_HI,mis(REVEL>0.5)/rare	Regulation Of Cell-Substrate Junction Assembly (GO:0090109)	5/21	4.67142e-07	6.30642e-05	41.5898	606.239	ROCK1;LIMCH1;FYN;CLASP1;CORO1C	.
GO_BP	Intol_genes_HI,mis(REVEL>0.5)/rare	Phosphorylation (GO:0016310)	15/429	1.19105e-06	0.000147393	5.06517	69.0923	CDKL5;MAP3K1;ROCK1;PRKCE;LMTK3;STK39;HK1;PPP3CB;LATS2;RB1CC1;TAOK2;FYN;TAF4;TAF3;JAK1	.
GO_BP	Intol_genes_HI,mis(REVEL>0.5)/rare	Positive Regulation Of Nucleic Acid-Templated Transcription (GO:1903508)	16/557	6.51522e-06	0.000731829	4.13727	49.4046	KCNH2;CASZ1;ZFHX3;FOXC1;NOTCH1;SMAD3;KMT2A;PAX6;SMARCA4;RXRB;PPP3CB;ZMIZ1;ATXN7;EP400;PHIP;TAF4	.
GO_BP	Intol_genes_HI,mis(REVEL>0.5)/rare	Metal Ion Transport (GO:0030001)	9/171	7.24599e-06	0.000731829	7.54176	89.2572	KCNH3;RYR2;ITPR1;ATP1A2;FYN;SCN2A;SLC4A4;SCN3A;SCN1A	.
GO_BP	Intol_genes_HI,mis(REVEL>0.5)/rare	Protein Phosphorylation (GO:0006468)	15/500	7.68935e-06	0.000731829	4.30787	50.7281	CDKL5;MAP3K1;ROCK1;PRKCE;CAD;LMTK3;STK39;PPP3CB;LATS2;RB1CC1;TAOK2;FYN;TAF4;TAF3;JAK1	.
GO_BP	Intol_genes_HI,mis(REVEL>0.5)/rare	Regulation Of Trans-Synaptic Signaling (GO:0099177)	5/36	7.88502e-06	0.000731829	21.4494	252.043	SLC4A8;CDKL5;GRIK5;CACNA1B;CACNA1A	.
GO_BP	Intol_genes_HI,mis(REVEL>0.5)/rare	Regulation Of Cell-Matrix Adhesion (GO:0001952)	6/65	1.07337e-05	0.000937622	13.5962	155.569	ROCK1;LIMCH1;RASA1;FYN;CLASP1;CORO1C	.
GO_BP	Intol_genes_HI,mis(REVEL>0.5)/rare	Regulation Of Protein Modification Process (GO:0031399)	5/45	2.41676e-05	0.00191577	16.6158	176.634	GRM5;RB1CC1;PLXNB2;PHIP;CORO1C	.
GO_BP	Intol_genes_HI,mis(REVEL>0.5)/rare	Negative Regulation Of Transcription By RNA Polymerase II (GO:0000122)	18/763	2.45116e-05	0.00191577	3.39339	36.0254	MEF2A;ZFHX3;TENM2;FOXC1;NOTCH1;SMAD3;DNMT3A;ATN1;NKAP;PAX6;PRDM12;SMARCA4;NCOR2;HMBOX1;ATXN1;TAF3;MEN1;BPTF	.
GO_BP	Intol_genes_HI,mis(REVEL>0.5)/rare	Modulation Of Chemical Synaptic Transmission (GO:0050804)	7/123	4.7125e-05	0.00349903	8.09934	80.6914	SLC4A8;GRM5;CDKL5;GRIK5;CACNA1B;CACNA1A;ATP1A2	.
GO_BP	Intol_genes_HI,mis(REVEL>0.5)/rare	Regulation Of Focal Adhesion Assembly (GO:0051893)	5/54	5.91681e-05	0.00418403	13.5577	131.986	ROCK1;LIMCH1;FYN;CLASP1;CORO1C	.
GO_BP	Intol_genes_HI,mis(REVEL>0.5)/rare	Sodium Ion Transport (GO:0006814)	6/89	6.48855e-05	0.00428065	9.65304	93.0832	SLC4A8;ATP1A2;SCN2A;SLC4A4;SCN3A;SCN1A	.
GO_BP	Intol_genes_HI,mis(REVEL>0.5)/rare	Monoatomic Cation Transmembrane Transport (GO:0098655)	10/281	6.62996e-05	0.00428065	5.01614	48.262	KCNH2;KCNH3;SLC4A8;CACNA1A;ATP1A3;ATP1A2;KCNN3;SCN2A;SLC4A4;GRIN1	.
GO_BP	Intol_genes_HI,mis(REVEL>0.5)/rare	Sodium Ion Export Across Plasma Membrane (GO:0036376)	3/12	9.3598e-05	0.00579138	43.7903	406.221	ATP1A3;ATP1A2;SLC4A4	.
GO_BP	Intol_genes_HI,mis(REVEL>0.5)/rare	Negative Regulation Of DNA-templated Transcription (GO:0045892)	20/1025	0.000120976	0.00702449	2.7981	25.2386	MEF2A;ZFHX3;TENM2;FOXC1;NOTCH1;SMAD3;DNMT3A;ATN1;NKAP;PAX6;PRDM12;SMARCA4;NCOR2;HMBOX1;ATXN1;BTAF1;FLNA;TAF3;MEN1;BPTF	.
GO_BP	Intol_genes_HI,mis(REVEL>0.5)/rare	Protein Modification Process (GO:0036211)	16/711	0.000122988	0.00702449	3.19483	28.7644	CDKL5;MAP3K1;ROCK1;PRKCE;LMTK3;STK39;PPM1E;PPP3CB;LATS2;PTPRZ1;RB1CC1;TAOK2;FYN;TAF4;TAF3;JAK1	.
GO_BP	Intol_genes_HI,mis(REVEL>0.5)/rare	Negative Regulation Of Androgen Receptor Signaling Pathway (GO:0060766)	3/14	0.000153119	0.00842157	35.8248	314.696	NCOR2;PIAS2;SMARCA4	.
GO_BP	Intol_genes_HI,mis(REVEL>0.5)/rare	Cell Communication By Electrical Coupling Involved In Cardiac Conduction (GO:0086064)	3/16	0.000232919	0.012353	30.3102	253.54	RYR2;ATP1A3;ATP1A2	.
GO_BP	Intol_genes_HI,mis(REVEL>0.5)/rare	Positive Regulation Of Glial Cell Differentiation (GO:0045687)	3/17	0.000281236	0.0144012	28.1438	230.113	NOTCH1;PTPRZ1;CLCF1	.
GO_BP	Intol_genes_HI,mis(REVEL>0.5)/rare	Central Nervous System Development (GO:0007417)	9/283	0.000354773	0.0174374	4.43363	35.2209	ZFHX3;ATXN1;PTPRZ1;ATN1;PLXNB2;PAX6;SHROOM4;BPTF;GRIN1	.
GO_BP	Intol_genes_HI,mis(REVEL>0.5)/rare	Inorganic Cation Transmembrane Transport (GO:0098662)	9/284	0.000364014	0.0174374	4.41728	34.9774	KCNH2;KCNH3;SLC4A8;CACNA1A;ATP1A3;ATP1A2;KCNN3;SCN2A;SLC4A4	.
GO_BP	Intol_genes_HI,mis(REVEL>0.5)/rare	Cortical Actin Cytoskeleton Organization (GO:0030866)	3/19	0.000396258	0.0183889	24.6233	192.886	FMNL1;FMNL2;ROCK1	.
GO_BP	Intol_genes_HI,mis(REVEL>0.5)/rare	Regulation Of Phosphorylation (GO:0042325)	5/82	0.000429464	0.0187575	8.61544	66.7953	GRM5;ROCK1;PLXNB2;PHIP;CORO1C	.
GO_BP	Intol_genes_HI,mis(REVEL>0.5)/rare	Sodium Ion Transmembrane Transport (GO:0035725)	5/82	0.000429464	0.0187575	8.61544	66.7953	SLC4A8;ATP1A3;ATP1A2;SCN2A;SLC4A4	.
GO_BP	Intol_genes_HI,mis(REVEL>0.5)/rare	Negative Regulation Of Microtubule Depolymerization (GO:0007026)	3/20	0.000463561	0.0196682	23.1737	177.895	ATXN7;ARHGEF2;CLASP1	.
GO_BP	Intol_genes_HI,mis(REVEL>0.5)/rare	T-helper 2 Cell Differentiation (GO:0045064)	2/5	0.00058016	0.0232848	87.0307	648.571	KMT2A;MEN1	.
GO_BP	Intol_genes_HI,mis(REVEL>0.5)/rare	Positive Regulation Of Transcription Of Notch Receptor Target (GO:0007221)	2/5	0.00058016	0.0232848	87.0307	648.571	NOTCH1;MAML3	.
GO_BP	Intol_genes_HI,mis(REVEL>0.5)/rare	Negative Regulation Of Protein Depolymerization (GO:1901880)	3/23	0.000708057	0.0262866	19.6947	142.845	ATXN7;ARHGEF2;CLASP1	.
GO_BP	Intol_genes_HI,mis(REVEL>0.5)/rare	Potassium Ion Homeostasis (GO:0055075)	3/23	0.000708057	0.0262866	19.6947	142.845	KCNH2;ATP1A3;ATP1A2	.
GO_BP	Intol_genes_HI,mis(REVEL>0.5)/rare	Regulation Of Cardiac Muscle Hypertrophy (GO:0010611)	3/23	0.000708057	0.0262866	19.6947	142.845	MEF2A;NOTCH1;ROCK1	.
GO_BP	Intol_genes_HI,mis(REVEL>0.5)/rare	Regulation Of Microtubule Depolymerization (GO:0031114)	3/24	0.000804657	0.0279516	18.7559	133.638	ATXN7;ARHGEF2;CLASP1	.
GO_BP	Intol_genes_HI,mis(REVEL>0.5)/rare	Regulation Of Extracellular Matrix Assembly (GO:1901201)	2/6	0.00086584	0.0279516	65.2697	460.27	NOTCH1;SMAD3	.
GO_BP	Intol_genes_HI,mis(REVEL>0.5)/rare	Regulation Of Vitamin D Receptor Signaling Pathway (GO:0070562)	2/6	0.00086584	0.0279516	65.2697	460.27	RXRB;MN1	.
GO_BP	Intol_genes_HI,mis(REVEL>0.5)/rare	Positive Regulation Of Amyloid-Beta Clearance (GO:1900223)	2/6	0.00086584	0.0279516	65.2697	460.27	LRP1;ROCK1	.
GO_BP	Intol_genes_HI,mis(REVEL>0.5)/rare	Detection Of Stimulus Involved In Sensory Perception Of Pain (GO:0062149)	2/6	0.00086584	0.0279516	65.2697	460.27	PRDM12;SCN1A	.
GO_BP	Intol_genes_HI,mis(REVEL>0.5)/rare	Maintenance Of Lens Transparency (GO:0036438)	2/6	0.00086584	0.0279516	65.2697	460.27	FOXC1;STK39	.
GO_BP	Intol_genes_HI,mis(REVEL>0.5)/rare	Histone H3-K4 Methylation (GO:0051568)	3/26	0.00102206	0.0322929	17.1232	117.909	KMT2A;KMT2C;MEN1	.
GO_BP	Intol_genes_HI,mis(REVEL>0.5)/rare	Regulation Of Protein Phosphorylation (GO:0001932)	8/265	0.00105625	0.0326776	4.17654	28.6219	GRM5;LIMCH1;RB1CC1;PLXNB2;PHIP;FYN;MEN1;CORO1C	.
GO_BP	Intol_genes_HI,mis(REVEL>0.5)/rare	Positive Regulation Of Signal Transduction (GO:0009967)	8/266	0.00108202	0.0327919	4.16014	28.4092	RXRB;MN1;ZMIZ1;FLNA;PHIP;CDKN2AIP;SMARCA4;GRIN1	.
GO_BP	Intol_genes_HI,mis(REVEL>0.5)/rare	Cortical Cytoskeleton Organization (GO:0030865)	3/27	0.00114336	0.033292	16.4089	111.151	FMNL1;FMNL2;ROCK1	.
GO_BP	Intol_genes_HI,mis(REVEL>0.5)/rare	Regulation Of Androgen Receptor Signaling Pathway (GO:0060765)	3/27	0.00114336	0.033292	16.4089	111.151	NCOR2;PIAS2;SMARCA4	.
GO_BP	Intol_genes_HI,mis(REVEL>0.5)/rare	Positive Regulation Of Astrocyte Differentiation (GO:0048711)	2/7	0.00120605	0.034442	52.2132	350.894	NOTCH1;CLCF1	.
GO_BP	Intol_genes_HI,mis(REVEL>0.5)/rare	Positive Regulation Of Gene Expression (GO:0010628)	11/480	0.00125546	0.0350178	3.17812	21.2307	NOTCH1;SMAD3;KMT2A;ROCK1;POLR2A;SAMD4A;PLXNB2;PAX6;TERF2;MEN1;SMARCA4	.
GO_BP	Intol_genes_HI,mis(REVEL>0.5)/rare	Cellular Response To Osmotic Stress (GO:0071470)	3/28	0.00127338	0.0350178	15.7518	105.003	STK39;ARHGEF2;SCN2A	.
GO_BP	Intol_genes_HI,mis(REVEL>0.5)/rare	Response To Calcium Ion (GO:0051592)	5/106	0.00137628	0.0367949	6.56024	43.2213	MEF2A;RYR2;CACNA1A;ITPR3;CDKN2AIP	.
GO_BP	Intol_genes_HI,mis(REVEL>0.5)/rare	Cardiac Muscle Cell Action Potential (GO:0086001)	3/29	0.00141233	0.0367949	15.1452	99.3905	KCNH2;ATP1A2;SCN1A	.
GO_BP	Intol_genes_HI,mis(REVEL>0.5)/rare	Positive Regulation Of Microtubule Polymerization (GO:0031116)	3/29	0.00141233	0.0367949	15.1452	99.3905	SLAIN1;CKAP5;CLASP1	.
GO_BP	Intol_genes_HI,mis(REVEL>0.5)/rare	Cardiac Muscle Cell Action Potential Involved In Contraction (GO:0086002)	3/30	0.00156045	0.0399529	14.5835	94.2501	KCNH2;RYR2;SCN1A	.
GO_BP	Intol_genes_HI,mis(REVEL>0.5)/rare	Protein Autophosphorylation (GO:0046777)	6/162	0.00161298	0.040598	5.11694	32.9003	CDKL5;RB1CC1;CAD;TAOK2;STK39;FYN	.
GO_BP	Intol_genes_HI,mis(REVEL>0.5)/rare	Negative Regulation Of Intracellular Steroid Hormone Receptor Signaling Pathway (GO:0033144)	3/31	0.00171795	0.0418222	14.062	89.5273	NCOR2;PIAS2;SMARCA4	.
GO_BP	Intol_genes_HI,mis(REVEL>0.5)/rare	Negative Regulation Of Microtubule Polymerization Or Depolymerization (GO:0031111)	3/31	0.00171795	0.0418222	14.062	89.5273	ATXN7;ARHGEF2;CLASP1	.
GO_BP	Intol_genes_HI,mis(REVEL>0.5)/rare	Histone Lysine Methylation (GO:0034968)	3/32	0.00188504	0.0451497	13.5764	85.1756	KMT2A;KMT2C;MEN1	.
GO_BP	Intol_genes_HI,mis(REVEL>0.5)/rare	Chromatin Remodeling (GO:0006338)	7/228	0.00196686	0.0454647	4.22861	26.3498	KDM6B;ATRX;CHD2;CHD1;SF3B1;BPTF;SMARCA4	.
GO_BP	Intol_genes_HI,mis(REVEL>0.5)/rare	Brain Development (GO:0007420)	6/169	0.00199774	0.0454647	4.89546	30.4289	ZFHX3;ATXN1;PLXNB2;SHROOM4;BPTF;GRIN1	.
GO_BP	Intol_genes_HI,mis(REVEL>0.5)/rare	Negative Regulation Of Sodium Ion Transmembrane Transport (GO:1902306)	2/9	0.00204669	0.0454647	37.2914	230.891	PRKCE;STK39	.
GO_BP	Intol_genes_HI,mis(REVEL>0.5)/rare	Mitral Valve Morphogenesis (GO:0003183)	2/9	0.00204669	0.0454647	37.2914	230.891	NOTCH1;DCHS1	.
GO_BP	Intol_genes_HI,mis(REVEL>0.5)/rare	Regulation Of Potassium Ion Transmembrane Transport (GO:1901379)	3/33	0.00206192	0.0454647	13.1232	81.1553	KCNH2;STK39;FLNA	.
GO_BP	Intol_genes_HI,mis(REVEL>0.5)/rare	Protein Modification By Small Protein Conjugation (GO:0032446)	9/364	0.00208188	0.0454647	3.40785	21.0417	DCAF15;HERC2;USP5;ZMIZ1;KEAP1;KLHL2;UBA1;PIAS2;MIB1	.
GO_BP	Intol_genes_HI,mis(REVEL>0.5)/rare	Transcription Initiation-Coupled Chromatin Remodeling (GO:0045815)	3/34	0.00224878	0.0477064	12.6992	77.4317	KMT2A;MEN1;SMARCA4	.
GO_BP	Intol_genes_HI,mis(REVEL>0.5)/rare	Microtubule Polymerization (GO:0046785)	3/34	0.00224878	0.0477064	12.6992	77.4317	SLAIN1;CKAP5;CLASP1	.
GO_BP	Intol_genes_HI,mis(REVEL>0.5)/rare	Positive Regulation Of Protein Localization To Nucleus (GO:1900182)	4/72	0.00231688	0.0484587	7.75608	47.0603	PPP3CB;SMAD3;FLNA;JAK1	.

## Sheet: TableS5
Table S5. Enrichr results in Reactome 2022 and GO Biological Process 2023 modules for genes with QVs in three patient groups
Group	Database	Term	Overlap	P-value	FDR adjusted P-value	Odds Ratio	Combined Score	Genes	Reactome: top level pathway
1	Reactome	Developmental Biology R-HSA-1266738	16/1073	1.17115e-05	0.00346345	4.07774	46.3025	MEF2A;KMT2A;CHD9;KMT2C;PAX6;MYO9B;MED15;PIAS2;NCOR2;PPP3CB;POLR2A;FYN;PABPC1;SCN3A;CLASP1;SCN1A	Developmental Biology	.
1	Reactome	Cardiac Conduction R-HSA-5576891	6/126	1.72741e-05	0.00346345	12.3712	135.667	RYR2;ATP1A3;ITPR3;ATP1A2;SCN3A;SCN1A	Muscle contraction	.
1	Reactome	Ion Homeostasis R-HSA-5578775	4/50	6.31038e-05	0.00843488	21.0689	203.752	RYR2;ATP1A3;ATP1A2;ITPR3	Muscle contraction	.
1	Reactome	Muscle Contraction R-HSA-397014	6/196	0.000201245	0.0201748	7.78579	66.2648	RYR2;ATP1A3;ITPR3;ATP1A2;SCN3A;SCN1A	Muscle contraction	.
1	Reactome	Chromatin Modifying Enzymes R-HSA-3247509	6/238	0.000566776	0.0369572	6.36272	47.5648	KDM6B;NCOR2;KMT2A;ATXN7;KMT2C;EP400	Chromatin organization	.
1	Reactome	Activation Of HOX Genes During Differentiation R-HSA-5619507	4/91	0.000640603	0.0369572	11.1169	81.7437	POLR2A;KMT2C;PAX6;PIAS2	Developmental Biology	.
1	Reactome	NR1H2 And NR1H3 Regulate Gene Expression To Control Bile Acid Homeostasis R-HSA-9623433	2/9	0.000645139	0.0369572	67.7109	497.407	NCOR2;RXRB	Signal Transduction	.
1	Reactome	CLEC7A (Dectin-1) Induces NFAT Activation R-HSA-5607763	2/11	0.000980132	0.0454276	52.6587	364.81	PPP3CB;ITPR3	Immune System	.
1	Reactome	HIV Transcription Initiation R-HSA-167161	3/46	0.00101957	0.0454276	16.703	115.056	POLR2A;TAF4;TAF3	Disease	.
2	Reactome	Neuronal System R-HSA-112316	9/386	6.90414e-06	0.00251311	7.78011	92.454	KCNH2;KCNH3;GRIK5;CACNA1B;CACNA1A;KCNN3;PPM1E;CAMK2G;AP2M1	Neuronal System	.
2	Reactome	Notch-HLH Transcription Pathway R-HSA-350054	3/28	0.000121022	0.0220261	36.1927	326.442	NCOR2;NOTCH1;MAML3	Neuronal System	.
2	Reactome	Transmission Across Chemical Synapses R-HSA-112315	6/246	0.000204381	0.0247983	7.81389	66.3831	GRIK5;CACNA1B;CACNA1A;PPM1E;CAMK2G;AP2M1	Neuronal System	.
2	Reactome	DAG And IP3 Signaling R-HSA-1489509	3/39	0.000328571	0.0277637	25.1199	201.481	PRKCE;ITPR1;CAMK2G	Signal Transduction	.
2	Reactome	Regulation Of Beta-Cell Development R-HSA-186712	3/41	0.000381369	0.0277637	23.7955	187.312	NOTCH1;PAX6;MAML3	Developmental Biology	.
2	Reactome	NOTCH1 Intracellular Domain Regulates Transcription R-HSA-2122947	3/48	0.000608192	0.036897	20.0869	148.744	NCOR2;NOTCH1;MAML3	Signal Transduction	.
2	Reactome	Presynaptic Depolarization And Calcium Channel Opening R-HSA-112308	2/12	0.000757098	0.0393691	59.4657	427.321	CACNA1B;CACNA1A	Neuronal System	.
2	Reactome	RUNX3 Regulates NOTCH Signaling R-HSA-8941856	2/14	0.00103923	0.0419882	49.5498	340.371	NOTCH1;MAML3	Gene expression (Transcription)	.
2	Reactome	Constitutive Signaling By NOTCH1 HD+PEST Domain Mutants R-HSA-2894862	3/58	0.00105862	0.0419882	16.4264	112.534	NCOR2;NOTCH1;MAML3	Disease	.
2	Reactome	Transcriptional Regulation By MECP2 R-HSA-8986944	3/60	0.00116827	0.0419882	15.8485	107.013	NCOR2;NOTCH1;CAMK2G	Gene expression (Transcription)	.
2	Reactome	Regulation Of Gene Expression In Late Stage (Branching Morphogenesis) Pancreatic Bud Precursor Cells R-HSA-210744	2/16	0.00136432	0.0419882	42.467	280.159	NOTCH1;MAML3	Developmental Biology	.
2	Reactome	Chromatin Modifying Enzymes R-HSA-3247509	5/238	0.00138423	0.0419882	6.60475	43.4765	KDM6B;NCOR2;DNMT3A;EP400;ASH1L	Chromatin organization	.
2	Reactome	IL-6-type Cytokine Receptor Ligand Interactions R-HSA-6788467	2/17	0.00154279	0.0431982	39.6338	256.596	CLCF1;JAK1	Immune System	.
3	Reactome	HIV Transcription Initiation R-HSA-167161	3/46	9.81915e-05	0.0228786	38.6008	356.231	POLR2A;TAF4;TAF3	Infectious disease	.
3	Reactome	Presynaptic Depolarization And Calcium Channel Opening R-HSA-112308	2/12	0.000241536	0.025519	107.843	898.172	CACNA1B;CACNA1A	Neuronal System	.
3	Reactome	Transcription Of HIV Genome R-HSA-167172	3/69	0.000328571	0.025519	25.1199	201.481	POLR2A;TAF4;TAF3	Disease	.
3	Reactome	RNA Polymerase II Pre-transcription Events R-HSA-674695	3/80	0.000507667	0.0295716	21.5195	163.24	POLR2A;TAF4;TAF3	Gene expression (Transcription)	.
3	Reactome	Neuronal System R-HSA-112316	5/386	0.000875584	0.0408022	7.55751	53.2096	GNAL;CACNA1B;CACNA1A;KCNN3;PPM1E	Neuronal System	.
1	GO_BP	Positive Regulation Of Transcription By RNA Polymerase II (GO:0045944)	18/938	7.65064e-08	6.22323e-05	5.46503	89.5493	MEF2A;KDM6B;CASZ1;ZFHX3;KMT2A;KMT2C;ATRX;PAX6;MEOX2;MED15;RXRB;PPP3CB;PHIP;ARHGEF2;TAF4;TAF3;MEN1;BPTF	.	.
1	GO_BP	Cellular Response To Peptide (GO:1901653)	6/56	1.44737e-07	6.22323e-05	29.796	469.238	GRM5;LRP1;ATP1A3;CACNA1A;FYN;ARHGEF2	.	.
1	GO_BP	Regulation Of Transcription By RNA Polymerase II (GO:0006357)	26/2028	2.07903e-07	6.22323e-05	3.87706	59.6531	CASZ1;KMT2A;DLX6;KMT2C;ATN1;NKAP;MEOX2;RXRB;PPP3CB;ATXN1;ATXN7;CAMTA1;MEN1;BPTF;MEF2A;KDM6B;ZFHX3;ATRX;PAX6;PIAS2;NCOR2;SP4;PHIP;ARHGEF2;TAF4;TAF3	.	.
1	GO_BP	Cellular Response To Amyloid-Beta (GO:1904646)	5/34	3.29607e-07	7.39969e-05	42.3265	631.739	GRM5;LRP1;ATP1A3;CACNA1A;FYN	.	.
1	GO_BP	Positive Regulation Of DNA-templated Transcription (GO:0045893)	19/1243	1.04535e-06	0.000146823	4.33019	59.6317	MEF2A;KDM6B;CASZ1;ZFHX3;KMT2A;KMT2C;ATRX;PAX6;MEOX2;RXRB;PPP3CB;ATXN7;EP400;PHIP;ARHGEF2;TAF4;TAF3;MEN1;BPTF	.	.
1	GO_BP	Response To Amyloid-Beta (GO:1904645)	5/43	1.10614e-06	0.000146823	32.2872	442.807	GRM5;LRP1;ATP1A3;CACNA1A;FYN	.	.
1	GO_BP	Regulation Of DNA-templated Transcription (GO:0006355)	24/1922	1.1445e-06	0.000146823	3.67436	50.2672	CASZ1;ZFHX3;KMT2A;DLX6;ATRX;NKAP;PAX6;MEOX2;PIAS2;NCOR2;RXRB;PPP3CB;BTAF1;ATXN1;SETBP1;POLR2A;ATXN7;SP4;EP400;CAMTA1;PHIP;TAF4;MEN1;BPTF	.	.
1	GO_BP	Inorganic Cation Import Across Plasma Membrane (GO:0098659)	6/103	5.42572e-06	0.000609037	15.3224	185.775	CACNA1I;CACNA1A;ATP1A3;ATP1A2;SCN3A;SCN1A	.	.
1	GO_BP	Calcium Ion Import Across Plasma Membrane (GO:0098703)	4/37	1.88833e-05	0.00188413	29.388	319.66	CACNA1I;CACNA1A;SCN3A;SCN1A	.	.
1	GO_BP	Calcium Ion Transmembrane Import Into Cytosol (GO:0097553)	5/83	2.9157e-05	0.0026183	15.698	163.931	RYR2;CACNA1I;CACNA1A;SCN3A;SCN1A	.	.
1	GO_BP	Cell Communication By Electrical Coupling Involved In Cardiac Conduction (GO:0086064)	3/16	4.12813e-05	0.00337006	55.3318	558.58	RYR2;ATP1A3;ATP1A2	.	.
1	GO_BP	Negative Regulation Of Microtubule Depolymerization (GO:0007026)	3/20	8.29985e-05	0.00621105	42.304	397.518	ATXN7;ARHGEF2;CLASP1	.	.
1	GO_BP	Regulation Of Cell-Substrate Junction Assembly (GO:0090109)	3/21	9.65312e-05	0.00666807	39.9518	369.38	LIMCH1;FYN;CLASP1	.	.
1	GO_BP	Negative Regulation Of Protein Depolymerization (GO:1901880)	3/23	0.000127743	0.00816837	35.953	322.336	ATXN7;ARHGEF2;CLASP1	.	.
1	GO_BP	Positive Regulation Of Nucleic Acid-Templated Transcription (GO:1903508)	10/557	0.000137254	0.00816837	4.65866	41.4327	RXRB;PPP3CB;CASZ1;ZFHX3;KMT2A;ATXN7;EP400;PAX6;PHIP;TAF4	.	.
1	GO_BP	Regulation Of Microtubule Depolymerization (GO:0031114)	3/24	0.000145539	0.00816837	34.2392	302.506	ATXN7;ARHGEF2;CLASP1	.	.
1	GO_BP	Regulation Of Cell-Matrix Adhesion (GO:0001952)	4/65	0.000176639	0.00878147	15.876	137.191	LIMCH1;RASA1;FYN;CLASP1	.	.
1	GO_BP	T-helper 2 Cell Differentiation (GO:0045064)	2/5	0.000181222	0.00878147	158.024	1361.5	KMT2A;MEN1	.	.
1	GO_BP	Histone H3-K4 Methylation (GO:0051568)	3/26	0.000185799	0.00878147	31.2588	268.539	KMT2A;KMT2C;MEN1	.	.
1	GO_BP	Positive Regulation Of Microtubule Polymerization (GO:0031116)	3/29	0.000258699	0.0115916	27.6478	228.367	SLAIN1;CKAP5;CLASP1	.	.
1	GO_BP	Regulation Of Vitamin D Receptor Signaling Pathway (GO:0070562)	2/6	0.000271074	0.0115916	118.512	973.353	RXRB;MN1	.	.
1	GO_BP	Negative Regulation Of Microtubule Polymerization Or Depolymerization (GO:0031111)	3/31	0.000316272	0.0129097	25.6704	206.875	ATXN7;ARHGEF2;CLASP1	.	.
1	GO_BP	Histone Lysine Methylation (GO:0034968)	3/32	0.000347909	0.0135836	24.784	197.369	KMT2A;KMT2C;MEN1	.	.
1	GO_BP	Microtubule Polymerization (GO:0046785)	3/34	0.00041714	0.015608	23.1827	180.41	SLAIN1;CKAP5;CLASP1	.	.
1	GO_BP	Phosphorylation (GO:0016310)	8/429	0.000517019	0.0185713	4.74889	35.9369	PPP3CB;LATS2;TAOK2;LMTK3;STK39;FYN;TAF4;TAF3	.	.
1	GO_BP	mRNA Transcription By RNA Polymerase II (GO:0042789)	3/38	0.00058082	0.0200606	20.5291	152.964	RXRB;TAF4;TAF3	.	.
1	GO_BP	Regulation Of Calcium Ion Import Across Plasma Membrane (GO:1905664)	2/10	0.000804172	0.0256963	59.244	422.155	PPP3CB;FYN	.	.
1	GO_BP	Learning (GO:0007612)	3/43	0.000836622	0.0256963	17.9584	127.256	PPP3CB;ATXN1;FYN	.	.
1	GO_BP	mRNA Transcription (GO:0009299)	3/43	0.000836622	0.0256963	17.9584	127.256	RXRB;TAF4;TAF3	.	.
1	GO_BP	Metal Ion Transport (GO:0030001)	5/171	0.000858452	0.0256963	7.34345	51.8475	RYR2;ATP1A2;FYN;SCN3A;SCN1A	.	.
1	GO_BP	Response To Calcium Ion (GO:0051592)	4/106	0.00113396	0.0319164	9.47489	64.2591	MEF2A;RYR2;CACNA1A;ITPR3	.	.
1	GO_BP	Cytoplasmic Microtubule Organization (GO:0031122)	3/48	0.00115453	0.0319164	15.959	107.948	FYN;SLAIN1;CLASP1	.	.
1	GO_BP	Sodium Ion Export Across Plasma Membrane (GO:0036376)	2/12	0.00117288	0.0319164	47.3905	319.805	ATP1A3;ATP1A2	.	.
1	GO_BP	Intracellular Potassium Ion Homeostasis (GO:0030007)	2/13	0.00138226	0.0339415	43.0801	283.641	ATP1A3;ATP1A2	.	.
1	GO_BP	Central Nervous System Development (GO:0007417)	6/283	0.00138854	0.0339415	5.31688	34.9824	ZFHX3;ATXN1;ATN1;PAX6;SHROOM4;BPTF	.	.
1	GO_BP	Protein Phosphorylation (GO:0006468)	8/500	0.00138956	0.0339415	4.04878	26.636	PPP3CB;LATS2;TAOK2;LMTK3;STK39;FYN;TAF4;TAF3	.	.
1	GO_BP	Positive Regulation Of Transcription Initiation By RNA Polymerase II (GO:0060261)	3/52	0.00145706	0.0339415	14.6533	95.7056	TAF4;MED15;TAF3	.	.
1	GO_BP	Negative Regulation Of Transcription By RNA Polymerase II (GO:0000122)	10/763	0.00159225	0.0339415	3.34819	21.571	MEF2A;NCOR2;ZFHX3;ATXN1;ATN1;NKAP;PAX6;TAF3;MEN1;BPTF	.	.
1	GO_BP	Regulation Of Extracellular Matrix Disassembly (GO:0010715)	2/14	0.00160814	0.0339415	39.4881	254.014	LRP1;CLASP1	.	.
1	GO_BP	Detection Of Mechanical Stimulus Involved In Sensory Perception (GO:0050974)	2/14	0.00160814	0.0339415	39.4881	254.014	PIEZO2;SCN1A	.	.
1	GO_BP	Positive Regulation Of Transporter Activity (GO:0032411)	2/14	0.00160814	0.0339415	39.4881	254.014	KMT2A;STK39	.	.
1	GO_BP	Negative Regulation Of Androgen Receptor Signaling Pathway (GO:0060766)	2/14	0.00160814	0.0339415	39.4881	254.014	NCOR2;PIAS2	.	.
1	GO_BP	Regulation Of Focal Adhesion Assembly (GO:0051893)	3/54	0.00162526	0.0339415	14.0773	90.4053	LIMCH1;FYN;CLASP1	.	.
1	GO_BP	RNA Polymerase II Preinitiation Complex Assembly (GO:0051123)	3/56	0.00180514	0.0360226	13.5447	85.5632	TAF4;MED15;TAF3	.	.
1	GO_BP	Positive Regulation Of DNA-templated Transcription Initiation (GO:2000144)	3/56	0.00180514	0.0360226	13.5447	85.5632	TAF4;MED15;TAF3	.	.
1	GO_BP	Regulation Of Transcription Initiation By RNA Polymerase II (GO:0060260)	3/57	0.00189955	0.0370825	13.2932	83.2968	TAF4;MED15;TAF3	.	.
1	GO_BP	Transcription Preinitiation Complex Assembly (GO:0070897)	3/59	0.00209748	0.0394523	12.8171	79.0434	TAF4;MED15;TAF3	.	.
1	GO_BP	Regulation Of Cardiac Muscle Contraction By Regulation Of The Release Of Sequestered Calcium Ion (GO:0010881)	2/16	0.00210881	0.0394523	33.8435	208.531	RYR2;ATP1A2	.	.
1	GO_BP	Histone Acetylation (GO:0016573)	3/60	0.00220107	0.040338	12.5916	77.0458	ATXN7;EP400;TAF4	.	.
1	GO_BP	Protein Transport (GO:0015031)	6/313	0.00230711	0.0414356	4.78998	29.0836	LRP1;SNX27;PHIP;ARHGEF2;RAB6A;MEN1	.	.
1	GO_BP	Hippo Signaling (GO:0035329)	2/17	0.00238332	0.0419652	31.5857	190.754	LATS2;DCHS1	.	.
1	GO_BP	T-helper Cell Differentiation (GO:0042093)	2/18	0.00267377	0.0453027	29.6101	175.418	KMT2A;MEN1	.	.
1	GO_BP	Intracellular Sodium Ion Homeostasis (GO:0006883)	2/18	0.00267377	0.0453027	29.6101	175.418	ATP1A3;ATP1A2	.	.
1	GO_BP	Positive Regulation Of calcineurin-NFAT Signaling Cascade (GO:0070886)	2/19	0.00298	0.0469481	27.8669	162.069	PPP3CB;CAMTA1	.	.
1	GO_BP	Positive Regulation Of Calcineurin-Mediated Signaling (GO:0106058)	2/19	0.00298	0.0469481	27.8669	162.069	PPP3CB;CAMTA1	.	.
1	GO_BP	Negative Regulation Of Calcium Ion Transmembrane Transport (GO:1903170)	2/19	0.00298	0.0469481	27.8669	162.069	PPP3CB;ATP1A2	.	.
1	GO_BP	Negative Regulation Of Cyclin-Dependent Protein Serine/Threonine Kinase Activity (GO:0045736)	2/19	0.00298	0.0469481	27.8669	162.069	LATS2;MEN1	.	.
1	GO_BP	Regulation Of Apoptotic Process (GO:0042981)	9/705	0.00326888	0.0470651	3.22738	18.4713	RBM25;LATS2;SON;RASA1;MYO18A;EP400;PHIP;FYN;FMN2	.	.
1	GO_BP	Regulation Of Heart Contraction (GO:0008016)	3/69	0.00327777	0.0470651	10.8697	62.1809	MEF2A;RYR2;ATP1A2	.	.
1	GO_BP	Calcium-Mediated Signaling Using Intracellular Calcium Source (GO:0035584)	2/20	0.00330189	0.0470651	26.3175	150.358	RYR2;GRM5	.	.
1	GO_BP	Regulation Of Calcium Ion Transmembrane Transport (GO:1903169)	2/20	0.00330189	0.0470651	26.3175	150.358	ATP1A2;FYN	.	.
1	GO_BP	Regulation Of Cardiac Muscle Contraction By Calcium Ion Signaling (GO:0010882)	2/20	0.00330189	0.0470651	26.3175	150.358	RYR2;ATP1A2	.	.
1	GO_BP	Negative Regulation Of Cyclin-Dependent Protein Kinase Activity (GO:1904030)	2/20	0.00330189	0.0470651	26.3175	150.358	LATS2;MEN1	.	.
1	GO_BP	Negative Regulation Of Extrinsic Apoptotic Signaling Pathway (GO:2001237)	3/70	0.003414	0.0479027	10.7069	60.8137	PHIP;ARHGEF2;MEN1	.	.
1	GO_BP	Negative Regulation Of Supramolecular Fiber Organization (GO:1902904)	3/71	0.00355365	0.0490951	10.5489	59.4935	ATXN7;ARHGEF2;CLASP1	.	.
1	GO_BP	Positive Regulation Of Heart Contraction (GO:0045823)	2/21	0.0036393	0.0495166	24.9311	140.012	RYR2;ATP1A2	.	.
2	GO BP	Regulation Of Trans-Synaptic Signaling (GO:0099177)	5/36	1.46318e-07	0.000140611	50.1512	789.254	SLC4A8;CDKL5;GRIK5;CACNA1B;CACNA1A	.	.
2	GO BP	Regulation Of Transcription By RNA Polymerase II (GO:0006357)	22/2028	6.3977e-07	0.000307409	4.18266	59.6538	MEF2A;KDM6B;TENM2;FOXC1;NOTCH1;DNMT3A;ATRX;ATN1;PAX6;PRDM12;MEOX2;CHD2;CHD1;GRIN1;NCOR2;DMRTA2;HMBOX1;ATXN1;ZMIZ1;MAML3;SF3B1;SP9	.	.
2	GO BP	Calcium Ion Transmembrane Import Into Cytosol (GO:0097553)	5/83	9.9423e-06	0.00318485	19.8848	229.047	ITPR1;CACNA1B;CACNA1A;FLNA;GRIN1	.	.
2	GO BP	Negative Regulation Of Transcription By RNA Polymerase II (GO:0000122)	11/763	5.61052e-05	0.0106541	4.83696	47.3456	MEF2A;NCOR2;TENM2;FOXC1;HMBOX1;NOTCH1;ATXN1;DNMT3A;ATN1;PAX6;PRDM12	.	.
2	GO BP	Regulation Of Cardiac Muscle Hypertrophy (GO:0010611)	3/23	6.62377e-05	0.0106541	45.2523	435.429	MEF2A;NOTCH1;ROCK1	.	.
2	GO BP	Modulation Of Chemical Synaptic Transmission (GO:0050804)	5/123	6.6519e-05	0.0106541	13.1177	126.167	SLC4A8;CDKL5;GRIK5;CACNA1B;CACNA1A	.	.
2	GO BP	Phosphorylation (GO:0016310)	8/429	0.00011178	0.0139966	6.07764	55.3004	CDKL5;LATS2;ROCK1;RB1CC1;PRKCE;STK39;HK1;JAK1	.	.
2	GO BP	Positive Regulation Of Transcription Of Notch Receptor Target (GO:0007221)	2/5	0.000116517	0.0139966	198.289	1795.99	NOTCH1;MAML3	.	.
2	GO BP	Maintenance Of Lens Transparency (GO:0036438)	2/6	0.000174386	0.0173926	148.709	1286.96	FOXC1;STK39	.	.
2	GO BP	Negative Regulation Of DNA-templated Transcription (GO:0045892)	12/1025	0.000181334	0.0173926	3.93163	33.8716	MEF2A;NCOR2;TENM2;FOXC1;HMBOX1;NOTCH1;ATXN1;DNMT3A;ATN1;FLNA;PAX6;PRDM12	.	.
2	GO BP	Regulation Of Potassium Ion Transmembrane Transport (GO:1901379)	3/33	0.000199083	0.0173926	30.153	256.958	KCNH2;STK39;FLNA	.	.
2	GO BP	Regulation Of DNA-templated Transcription (GO:0006355)	17/1922	0.000219434	0.017573	3.0935	26.0611	KCNH2;FOXC1;NOTCH1;DNMT3A;ATRX;PAX6;ASH1L;MEOX2;CHD2;CHD1;NCOR2;DMRTA2;HMBOX1;ATXN1;ZMIZ1;EP400;SP9	.	.
2	GO BP	Positive Regulation Of Astrocyte Differentiation (GO:0048711)	2/7	0.000243597	0.0180074	118.961	989.757	NOTCH1;CLCF1	.	.
2	GO BP	Positive Regulation Of DNA-templated Transcription (GO:0045893)	13/1243	0.000286893	0.0196932	3.52952	28.7881	KCNH2;MEF2A;KDM6B;FOXC1;NOTCH1;ATRX;PAX6;MEOX2;GRIN1;ZMIZ1;EP400;MAML3;SF3B1	.	.
2	GO BP	Positive Regulation Of Transcription By RNA Polymerase II (GO:0045944)	11/938	0.0003427	0.0219557	3.88803	31.0213	MEF2A;KDM6B;FOXC1;NOTCH1;ZMIZ1;ATRX;PAX6;MAML3;MEOX2;SF3B1;GRIN1	.	.
2	GO BP	Negative Regulation Of Sodium Ion Transmembrane Transport (GO:1902306)	2/9	0.000415735	0.0234557	84.9638	661.482	PRKCE;STK39	.	.
2	GO BP	Monoatomic Cation Transmembrane Transport (GO:0098655)	6/281	0.000416386	0.0234557	6.80727	52.9871	KCNH2;KCNH3;SLC4A8;CACNA1A;KCNN3;GRIN1	.	.
2	GO BP	Response To Amyloid-Beta (GO:1904645)	3/43	0.000439336	0.0234557	22.6034	174.73	CACNA1B;CACNA1A;GRIN1	.	.
2	GO BP	Negative Regulation Of Sodium Ion Transmembrane Transporter Activity (GO:2000650)	2/10	0.000518511	0.0262257	74.3396	562.345	PRKCE;STK39	.	.
2	GO BP	Negative Regulation Of Potassium Ion Transmembrane Transport (GO:1901380)	2/11	0.000632324	0.0289363	66.0763	486.725	KCNH2;STK39	.	.
2	GO BP	Regulation Of Astrocyte Differentiation (GO:0048710)	2/11	0.000632324	0.0289363	66.0763	486.725	NOTCH1;CLCF1	.	.
2	GO BP	Negative Regulation Of Potassium Ion Transport (GO:0043267)	2/12	0.000757098	0.0330714	59.4657	427.321	KCNH2;STK39	.	.
2	GO BP	Mesenchymal Cell Differentiation (GO:0048762)	3/54	0.000859407	0.0343177	17.7184	125.079	FOXC1;NOTCH1;ROCK1	.	.
2	GO BP	Response To Chemokine (GO:1990868)	2/13	0.00089276	0.0343177	54.057	379.545	FOXC1;STK39	.	.
2	GO BP	Negative Regulation Of Cell Migration Involved In Sprouting Angiogenesis (GO:0090051)	2/13	0.00089276	0.0343177	54.057	379.545	NOTCH1;MEOX2	.	.
2	GO BP	Circulatory System Development (GO:0072359)	4/132	0.00112471	0.0370899	9.52067	64.6475	MEF2A;KDM6B;FOXC1;NOTCH1	.	.
2	GO BP	Chromatin Remodeling (GO:0006338)	5/228	0.00114467	0.0370899	6.90443	46.7612	KDM6B;ATRX;CHD2;CHD1;SF3B1	.	.
2	GO BP	DNA Alkylation (GO:0006305)	2/15	0.00119645	0.0370899	45.7359	307.73	ATRX;DNMT3A	.	.
2	GO BP	Positive Regulation Of Potassium Ion Transport (GO:0043268)	2/15	0.00119645	0.0370899	45.7359	307.73	KCNH2;FLNA	.	.
2	GO BP	Protein Localization To Chromosome, Telomeric Region (GO:0070198)	2/15	0.00119645	0.0370899	45.7359	307.73	ATRX;TERF2	.	.
2	GO BP	Negative Regulation Of Cation Transmembrane Transport (GO:1904063)	2/15	0.00119645	0.0370899	45.7359	307.73	KCNH2;STK39	.	.
2	GO BP	Positive Regulation Of Muscle Hypertrophy (GO:0014742)	2/16	0.00136432	0.0409724	42.467	280.159	MEF2A;ROCK1	.	.
2	GO BP	Positive Regulation Of Cardiac Muscle Hypertrophy (GO:0010613)	2/17	0.00154279	0.0423607	39.6338	256.596	MEF2A;ROCK1	.	.
2	GO BP	Positive Regulation Of Glial Cell Differentiation (GO:0045687)	2/17	0.00154279	0.0423607	39.6338	256.596	NOTCH1;CLCF1	.	.
2	GO BP	Positive Regulation Of Potassium Ion Transmembrane Transport (GO:1901381)	2/17	0.00154279	0.0423607	39.6338	256.596	KCNH2;FLNA	.	.
2	GO BP	Protein Phosphorylation (GO:0006468)	7/500	0.00165742	0.0437958	4.45155	28.501	CDKL5;LATS2;ROCK1;RB1CC1;PRKCE;STK39;JAK1	.	.
2	GO BP	Negative Regulation Of Nervous System Development (GO:0051961)	2/18	0.00173178	0.0437958	37.1549	236.253	NOTCH1;PAX6	.	.
2	GO BP	Positive Regulation Of Cation Transmembrane Transport (GO:1904064)	2/18	0.00173178	0.0437958	37.1549	236.253	KCNH2;FLNA	.	.
3	GO_BP	Calcium Ion Import Across Plasma Membrane (GO:0098703)	4/37	7.78188e-07	0.000270809	69.0147	970.782	CACNA1I;CACNA1B;CACNA1A;SCN2A	.	.
3	GO_BP	Calcium Ion Transmembrane Import Into Cytosol (GO:0097553)	4/83	2.03025e-05	0.00353264	28.7624	310.771	CACNA1I;CACNA1B;CACNA1A;SCN2A	.	.
3	GO_BP	Inorganic Cation Import Across Plasma Membrane (GO:0098659)	4/103	4.75e-05	0.00551	22.9287	228.25	CACNA1I;CACNA1B;CACNA1A;SCN2A	.	.
3	GO_BP	Histone Acetylation (GO:0016573)	3/60	0.000217216	0.0188978	29.0994	245.443	ATXN7;EP400;TAF4	.	.
3	GO_BP	Cellular Response To Calcium Ion (GO:0071277)	3/69	0.000328571	0.0228686	25.1199	201.481	MEF2A;CACNA1A;CDKN2AIP	.	.
3	GO_BP	Neuron Apoptotic Process (GO:0051402)	2/19	0.000620427	0.0359848	63.4149	468.326	ATN1;SCN2A	.	.
3	GO_BP	Response To Calcium Ion (GO:0051592)	3/106	0.0011511	0.0412915	16.0663	108.722	MEF2A;CACNA1A;CDKN2AIP	.	.
3	GO_BP	Cellular Response To Salt (GO:1902075)	3/109	0.00124758	0.0412915	15.6093	104.372	MEF2A;CACNA1A;CDKN2AIP	.	.
3	GO_BP	Monoubiquitinated Histone H2A Deubiquitination (GO:0035522)	2/27	0.00126103	0.0412915	43.1049	287.761	ATXN7;TAF4	.	.
3	GO_BP	Monoubiquitinated Histone Deubiquitination (GO:0035521)	2/27	0.00126103	0.0412915	43.1049	287.761	ATXN7;TAF4	.	.
3	GO_BP	RNA Biosynthetic Process (GO:0032774)	2/29	0.00145505	0.0412915	39.9079	260.707	POLR2A;TAF4	.	.
3	GO_BP	Monoubiquitinated Protein Deubiquitination (GO:0035520)	2/33	0.00188299	0.0412915	34.7515	218.062	ATXN7;TAF4	.	.
3	GO_BP	Histone Deubiquitination (GO:0016578)	2/34	0.00199822	0.0412915	33.6639	209.238	ATXN7;TAF4	.	.
3	GO_BP	Regulation Of DNA Repair (GO:0006282)	3/129	0.00202197	0.0412915	13.1184	81.3823	ATXN7;EP400;TAF4	.	.
3	GO_BP	Monoatomic Cation Transmembrane Transport (GO:0098655)	4/281	0.00213075	0.0412915	8.1213	49.9564	CACNA1A;KCNN3;SCN2A;SLC4A4	.	.
3	GO_BP	Central Nervous System Development (GO:0007417)	4/283	0.0021863	0.0412915	8.06226	49.3858	ATXN1;PTPRZ1;ATN1;PLXNB2	.	.
3	GO_BP	Inorganic Cation Transmembrane Transport (GO:0098662)	4/284	0.00221445	0.0412915	8.03306	49.1041	CACNA1A;KCNN3;SCN2A;SLC4A4	.	.
3	GO_BP	Regulation Of Trans-Synaptic Signaling (GO:0099177)	2/36	0.00223848	0.0412915	31.6804	193.313	CACNA1B;CACNA1A	.	.
3	GO_BP	Cellular Response To Metal Ion (GO:0071248)	3/135	0.00230125	0.0412915	12.5183	76.04	MEF2A;CACNA1A;CDKN2AIP	.	.
3	GO_BP	mRNA Transcription By RNA Polymerase II (GO:0042789)	2/38	0.00249173	0.0412915	29.9174	179.348	TAF4;TAF3	.	.
3	GO_BP	Response To Peptide (GO:1901652)	2/38	0.00249173	0.0412915	29.9174	179.348	CACNA1B;CACNA1A	.	.
3	GO_BP	Regulation Of DNA-templated Transcription (GO:0006355)	10/1922	0.00308978	0.0461247	3.25512	18.8135	NCOR2;ATXN1;SMAD3;POLR2A;SLTM;SETBP1;ATXN7;EP400;TAF4;CDKN2AIP	.	.
3	GO_BP	mRNA Transcription (GO:0009299)	2/43	0.00318101	0.0461247	26.2624	151.023	TAF4;TAF3	.	.
3	GO_BP	Response To Amyloid-Beta (GO:1904645)	2/43	0.00318101	0.0461247	26.2624	151.023	CACNA1B;CACNA1A	.	.
3	GO_BP	Negative Regulation Of Transcription By RNA Polymerase II (GO:0000122)	6/763	0.00336424	0.0468303	4.61247	26.2659	MEF2A;NCOR2;ATXN1;SMAD3;ATN1;TAF3	.	.

## Sheet: Table S6
Table S6. Annotation of genes with QVs
Gene	Location	OMIM					GnomAD v.2.1.1 (non-neuro)				DOMINO class	Reactome: top-level pathways	AMIGO: nervous system process (number of related terms)	Number of patients with QV(s) in the gene
		Number of germline phenotypes	Phenotype	Phenotype ID MIM number	Inheritance	Clinical synopsis: Neurologic (Central Nervous System, CNS|Peripheral Nervous System, PNS| Behavioral Psychiatric Manifestations, BPM)	Number of rare/HI variants	Allele count	Allele frequency (mean)	Allele frequency (SD)				Group 1	Group 2	Group 3	Male	Female
ABHD17C	15q25.1	0	.	.	.	.	.	.	.	.	Either dominant or recessive	Signal Transduction	12	1	0	0	1	0
ACACA	17q12	1	Acetyl-CoA carboxylase deficiency	613933	AR	CNS	29	50	6.71701e-06	6.09105e-06	Very likely dominant	Disease (Diseases of metabolism); Metabolism	0	1	0	0	1	0
ACIN1	14q11.2	0	.	.	.	.	.	.	.	.	Very likely dominant	Programmed Cell Death	0	2	0	0	1	1
AGAP1	2q37.2	0	.	.	.	.	.	.	.	.	Either dominant or recessive	.	0	3	3	0	4	2
AP2M1	3q27.1	1	Intellectual developmental disorder 60 with seizures	618587	AD	CNS|BPM	5	10	1.34266e-05	1.24318e-05	Very likely dominant	Developmental Biology (Nervous system development, Axon guidance); Disease (Infectious disease); Immune System; Signal Transduction; Transport of small molecules; Vesicle-mediated transport	34	0	1	0	1	0
AR	Xq12	5	{Prostate cancer, susceptibility to}|Androgen insensitivity|Androgen insensitivity, partial, with or without breast cancer|Hypospadias 1, X-linked|Spinal and bulbar muscular atrophy, X-linked 1	176807|300068|312300|300633|313200	SMu,XL|XLR|XLR||XLR|XLR	CNS|PNS	4	5	9.55536e-06	6.90171e-06	Very likely recessive	Cellular responses to stimuli; Signal Transduction	0	2	1	2	4	1
ARHGEF2	1q22	1	?Neurodevelopmental disorder with midbrain and hindbrain malformations	617523	AR	CNS|PNS	11	54	2.67757e-05	6.99181e-05	Very likely dominant	Signal Transduction	39	1	0	0	1	0
ASH1L	1q22	1	Intellectual developmental disorder, autosomal dominant 52	617796	AD	CNS|BPM	7	7	3.98259e-06	8.84992e-09	Very likely dominant	Chromatin organization	0	0	1	0	0	1
ATN1	12p13.31	2	Congenital hypotonia, epilepsy, developmental delay, and digital anomalies|Dentatorubral-pallidoluysian atrophy	618494|125370	AD|AD	CNS	6	7	5.25836e-06	1.74607e-06	Very likely dominant	Signal Transduction	23	1	1	2	4	0
ATP1A2	1q23.2	5	Alternating hemiplegia of childhood 1|Developmental and epileptic encephalopathy 98|Fetal akinesia, respiratory insufficiency, microcephaly, polymicrogyria, and dysmorphic facies|Migraine, familial basilar|Migraine, familial hemiplegic, 2	104290|619605|619602|602481|602481	AD|AD|AR|AD|AD	CNS	27	28	4.16398e-06	7.50199e-07	Likely dominant	Disease (Infectious disease); Muscle contraction; Transport of small molecules	78	1	0	0	1	0
ATP1A3	19q13.2	4	Alternating hemiplegia of childhood 2|CAPOS syndrome|Developmental and epileptic encephalopathy 99|Dystonia-12	614820|601338|619606|128235	AD|AD|AD|AD	CNS|PNS|PBM	3	5	6.63415e-06	3.74417e-06	Very likely dominant	Disease (Infectious disease); Muscle contraction; Transport of small molecules	34	1	0	0	1	0
ATP9A	20q13.2	1	Neurodevelopmental disorder with poor growth and behavioral abnormalities	620242	AR	CNS|BPM	17	21	4.87041e-06	1.60478e-06	Either dominant or recessive	Transport of small molecules	24	1	0	0	1	0
ATRX	Xq21.1	2	Alpha-thalassemia/impaired intellectual development syndrome|Intellectual disability-hypotonic facies syndrome, X-linked	300448|301040|309580	XLD|XLR	CNS|BPM	5	5	5.48709e-06	2.14575e-08	.	Cell Cycle; Disease (Diseases of mitotic cell cycle)	45	1	1	0	2	0
ATXN1	6p22.3	1	Spinocerebellar ataxia 1	164400	AD	CNS|PNS	3	4	5.33196e-06	1.89126e-06	Very likely dominant	.	21	3	4	2	7	2
ATXN7	3p14.1	1	Spinocerebellar ataxia 7	164500	AD	CNS	6	8	7.0868e-06	2.92385e-06	Very likely dominant	Chromatin organization	17	1	0	1	2	0
BPTF	17q24.2	1	Neurodevelopmental disorder with dysmorphic facies and distal limb anomalies	617755	AD	CNS	11	14	5.47579e-06	3.42464e-06	Very likely dominant	.	26	1	0	0	1	0
BTAF1	10q23.32	0	.	.	.	.	.	.	.	.	Very likely dominant	.	0	1	0	0	0	1
CACNA1A	19p13.13	5	Developmental and epileptic encephalopathy 42|Episodic ataxia, type 2|Migraine, familial hemiplegic, 1|Migraine, familial hemiplegic, 1, with progressive cerebellar ataxia|Spinocerebellar ataxia 6	617106|108500|141500|141500|183086	AD|AD|AD|AD|AD	CNS|PNS|BPM	19	27	1.50734e-05	2.51139e-05	Very likely dominant	Metabolism; Neuronal System (Transmission across Chemical Synapses)	21	4	4	2	7	3
CACNA1B	9q34.3	1	Neurodevelopmental disorder with seizures and nonepileptic hyperkinetic movements	618497	AR	CNS	34	78	1.79824e-05	4.44134e-05	Very likely dominant	Neuronal System (Transmission across Chemical Synapses)	14	0	1	1	2	0
CACNA1I	22q13.1	1	Neurodevelopmental disorder with speech impairment and with or without seizures	620114	AD	CNS	17	25	7.30683e-06	4.5966e-06	Very likely dominant	Developmental Biology (Nervous system development, Axon guidance); Muscle contraction	9	1	0	1	2	0
CAD	2p23.3	1	Developmental and epileptic encephalopathy 50	616457	AR	CNS	35	47	5.31956e-06	3.35081e-06	Very likely dominant	Metabolism	43	0	0	1	1	0
CAMK2G	10q22.2	1	Intellectual developmental disorder, autosomal dominant 59	618522	AD	CNS|BPM	9	14	6.22647e-06	5.077e-06	Very likely dominant	Neuronal System (Transmission across Chemical Synapses); Signal Transduction	22	0	1	0	1	0
CAMTA1	1p36.31-p36.23	1	Cerebellar dysfunction with variable cognitive and behavioral abnormalities	614756	AD	CNS|BPM	10	20	9.48645e-06	1.29004e-05	Very likely dominant	.	11	1	0	0	1	0
CASZ1	1p36.22	0	.	.	.	.	.	.	.	.	Very likely dominant	.	0	1	0	0	1	0
CDKL5	Xp22.13	1	Developmental and epileptic encephalopathy 2	300672	XLD	CNS|BPM	2	2	5.46994e-06	1.1545e-08	.	.	31	0	1	0	1	0
CDKN2AIP	4q35.1	0	.	.	.	.	.	.	.	.	Likely dominant	.	0	0	0	1	1	0
CHD1	5q15-q21.1	1	Pilarowski-Bjornsson syndrome	617682	AD	CNS|BPM	13	70	5.62194e-05	0.000165935	Very likely dominant	Signal Transduction	0	0	1	0	0	1
CHD2	15q26.1	1	Developmental and epileptic encephalopathy 94	615369	AD	CNS|BPM	5	7	6.82075e-06	5.62975e-06	Very likely dominant	.	0	0	1	0	1	0
CHD9	16q12.2	0	.	.	.	.	.	.	.	.	Very likely dominant	Cellular responses to stimuli; Circadian Clock; Developmental Biology (Adipogenesis); Metabolism; Organelle biogenesis and maintenance	0	1	0	0	0	1
CKAP5	11p11.2	0	.	.	.	.	.	.	.	.	Very likely dominant	Cell Cycle; Organelle biogenesis and maintenance; Signal Transduction	0	1	0	0	1	0
CLASP1	2q14.2-q14.3	0	.	.	.	.	.	.	.	.	Very likely dominant	Cell Cycle; Developmental Biology (Nervous system development, Axon guidance); Organelle biogenesis and maintenance; Signal Transduction	0	1	0	0	1	0
CLCF1	11q13.2	1	Cold-induced sweating syndrome 2	610313	AR	PNS	4	5	4.76755e-06	1.33561e-06	Either dominant or recessive	Immune System	20	0	1	0	0	1
CNTNAP1	17q21.2	2	Hypomyelinating neuropathy, congenital, 3|Lethal congenital contracture syndrome 7	618186|616286	AR|AR	CNS|PNS	47	80	6.58487e-06	6.0286e-06	Either dominant or recessive	Developmental Biology (Nervous system development, Axon guidance)	27	0	1	0	0	1
CORO1C	12q24.11	0	.	.	.	.	.	.	.	.	Very likely dominant	.	39	0	1	0	0	1
CSTF3	11p13	0	.	.	.	.	.	.	.	.	Very likely dominant	Gene expression (Transcription); Metabolism of RNA	0	0	0	1	1	0
DCAF15	19p13.12	0	.	.	.	.	.	.	.	.	Either dominant or recessive	.	0	1	0	0	1	0
DCHS1	11p15.4	2	Mitral valve prolapse 2|Van Maldergem syndrome 1	607829|601390	AD|AR	CNS	28	33	5.12692e-06	1.99279e-06	Very likely dominant	.	25	1	0	0	1	0
DENND4B	1q21.3	0	.	.	.	.	.	.	.	.	Likely dominant	Vesicle-mediated transport	0	3	0	0	2	1
DLX6	7q21.3	0	.	.	.	.	.	.	.	.	Very likely dominant	Gene expression (Transcription)	18	1	0	0	1	0
DMRTA2	1p32.3	0	.	.	.	.	.	.	.	.	Either dominant or recessive	.	17	0	2	0	1	1
DNHD1	11p15.4	1	Spermatogenic failure 65	619712	AR	.	.	.	.	.	Either dominant or recessive	.	0	0	1	0	1	0
DNMT3A	2p23.3	2	Heyn-Sproul-Jackson syndrome|Tatton-Brown-Rahman syndrome	618724|615879	AD|AD	CNS	110	141	5.23993e-06	3.1452e-06	Very likely dominant	Chromatin organization; Developmental Biology (Maternal to zygotic transition (MZT)); Disease (Diseases of programmed cell death; Gene expression (Transcription); Metabolism of proteins	44	0	1	0	1	0
DOCK3	3p21.2	1	Neurodevelopmental disorder with impaired intellectual development, hypotonia, and ataxia	618292	AR	CNS|PNS	18	19	4.37012e-06	1.2679e-06	Very likely dominant	Hemostasis; Signal Transduction	0	0	1	0	0	1
EP400	12q24.33	0	.	.	.	.	.	.	.	.	Very likely dominant	Cellular responses to stimuli; Chromatin organization	0	1	1	1	3	0
FLNA	Xq28	10	?FG syndrome 2|Cardiac valvular dysplasia, X-linked|Congenital short bowel syndrome|Frontometaphyseal dysplasia 1|Heterotopia, periventricular, 1|Intestinal pseudoobstruction, neuronal|Melnick-Needles syndrome|Otopalatodigital syndrome, type I|Otopalatodigital syndrome, type II|Terminal osseous dysplasia	300321|314400|300048|305620|300049|300048|309350|311300|304120|300244	XL|XL|XLR|XLR|XLD|XLR|XLD|XLD|XLD|XLD	CNS	5	5	5.53e-06	2.92826e-08	.	.	89	0	1	0	1	0
FMN2	1q43	1	Intellectual developmental disorder, autosomal recessive 47	616193	AR	CNS	55	315	2.69595e-05	7.95781e-05	Likely dominant	.	0	3	0	1	3	1
FMNL1	17q21.31	0	.	.	.	.	.	.	.	.	Likely dominant	Signal Transduction	0	0	0	1	1	0
FMNL2	2q23.3	0	.	.	.	.	.	.	.	.	Either dominant or recessive	Signal Transduction	0	1	0	0	1	0
FNBP4	11p11.2	0	.	.	.	.	.	.	.	.	Likely dominant	.	0	0	0	1	1	0
FOXC1	6p25.3	2	Anterior segment dysgenesis 3, multiple subtypes|Axenfeld-Rieger syndrome, type 3	601631|602482	AD|AD	CNS	0	0	.	.	Very likely dominant	Developmental Biology (Gastrulation; Kidney development)	74	0	1	0	1	0
FRMD5	15q15.3	1	Neurodevelopmental disorder with eye movement abnormalities and ataxia	620094	AD	CNS|BPM	12	17	6.05224e-06	3.40074e-06	Either dominant or recessive	.	0	0	1	0	1	0
FYN	6q21	0	.	.	.	.	.	.	.	.	Very likely dominant	Cell-Cell communication; Developmental Biology (Nervous system development, Axon guidance); Disease (Diseases of signal transduction by growth factor receptors and second messengers; Hemostasis; Immune System; Signal Transduction	90	1	0	0	0	1
GNAL	18p11.21	1	Dystonia 25	615073	AD	CNS	1	1	3.99843e-06	.	Very likely dominant	Neuronal System (Transmission across Chemical Synapses); Sensory Perception; Signal Transduction	0	0	0	1	1	0
GNAZ	22q11.22-q11.23	0	.	.	.	.	.	.	.	.	Very likely dominant	Disease (Infectious disease); Signal Transduction	20	1	0	0	0	1
GRIK5	19q13.2	0	.	.	.	.	.	.	.	.	Very likely dominant	Neuronal System (Transmission across Chemical Synapses)	18	0	1	0	1	0
GRIN1	9q34.3	3	Developmental and epileptic encephalopathy 101|Neurodevelopmental disorder with or without hyperkinetic movements and seizures, autosomal dominant|Neurodevelopmental disorder with or without hyperkinetic movements and seizures, autosomal recessive	619814|614254|617820	AD|AD|AR	CNS|BPM	22	23	4.45262e-06	1.04729e-06	Very likely dominant	Developmental Biology (Nervous system development, Axon guidance); Neuronal System (Protein-protein interactions at synapses); Signal Transduction	52	0	1	0	1	0
GRM5	11q14.2-q14.3	0	.	.	.	.	.	.	.	.	Very likely dominant	Neuronal System (Protein-protein interactions at synapses); Signal Transduction	39	1	0	0	1	0
HERC2	15q13.1	3	[Skin/hair/eye pigmentation 1, blond/brown hair]|[Skin/hair/eye pigmentation 1, blue/nonblue eyes]|Intellectual developmental disorder, autosomal recessive 38	227220|227220|615516	AR|AR|AR	CNS|BPM	55	99	9.28168e-06	2.30557e-05	Very likely dominant	DNA Repair; Metabolism of proteins; Immune System	0	0	0	1	1	0
HHIP	4q31.21	0	.	.	.	.	.	.	.	.	Very likely dominant	Signal Transduction	17	0	0	1	1	0
HK1	10q22.1	4	Hemolytic anemia due to hexokinase deficiency|Neurodevelopmental disorder with visual defects and brain anomalies|Neuropathy, hereditary motor and sensory, Russe type|Retinitis pigmentosa 79	235700|618547|605285|617460	AR|AD|AR|AD	CNS|PNS	18	28	6.17583e-06	4.15319e-06	Likely dominant	Metabolism; Metabolism of proteins	0	0	1	0	1	0
HMBOX1	8p21.1-p12	0	.	.	.	.	.	.	.	.	Either dominant or recessive	.	0	0	1	0	0	1
ITPR1	3p26.1	3	Gillespie syndrome|Spinocerebellar ataxia 15|Spinocerebellar ataxia 29, congenital nonprogressive	206700|606658|117360	AD,AR|AD|AD	CNS	26	31	4.96936e-06	2.5492e-06	Very likely dominant	Disease (Infectious disease); Immune System; Metabolism; Muscle contraction; Signal Transduction; Hemostasis	50	0	1	0	1	0
ITPR3	6p21.31	2	{Diabetes, type 1, susceptibility to}|Charcot-Marie-Tooth disease, demyelinating, type 1J	222100|620111	AR|AD	CNS|PNS	111	201	7.13775e-06	6.48367e-06	Very likely dominant	Disease (Infectious disease); Immune System; Metabolism; Muscle contraction; Sensory Perception; Signal Transduction; Hemostasis	38	1	0	0	1	0
JAK1	1p31.3	1	Autoinflammation, immune dysregulation, and eosinophilia	618999	AD	CNS|BPM	6	7	4.76002e-06	1.65633e-06	Very likely dominant	Disease (Infectious disease); Immune System	0	0	1	0	1	0
KCNH2	7q36.1	2	Long QT syndrome 2|Short QT syndrome 1	613688|609620	AD|.	.	.	.	.	.	Very likely dominant	Muscle contraction; Neuronal System (Potassium Channels)	0	0	1	0	1	0
KCNH3	12q13.12	0	.	.	.	.	.	.	.	.	Very likely dominant	Neuronal System (Potassium Channels)	0	0	1	0	1	0
KCNN3	1q21.3	1	Zimmermann-Laband syndrome 3	618658	AD	CNS	11	102	4.73765e-05	0.000129594	Very likely dominant	Neuronal System (Potassium Channels)	8	2	2	2	4	2
KDM6B	17p13.1	1	Stolerman neurodevelopmental syndrome	618505	AD	CNS|BPM	11	12	4.43564e-06	1.12299e-06	Very likely dominant	Cellular responses to stimuli; Chromatin organization; Developmental Biology (Maternal to zygotic transition (MZT))	24	3	1	0	4	0
KEAP1	19p13.2	0	.	.	.	.	.	.	.	.	Very likely dominant	Cellular responses to stimuli; Disease (Infectious disease); Immune System; Metabolism of proteins	0	0	0	1	1	0
KIF1A	2q37.3	4	NESCAV syndrome|Neuropathy, hereditary sensory, type IIC|Spastic paraplegia 30, autosomal dominant|Spastic paraplegia 30, autosomal recessive	614255|614213|610357|620607	AD|AR|AD|AR	CNS|PNS|PBM	13	16	8.34889e-06	8.60667e-06	Very likely dominant	Hemostasis; Vesicle-mediated transport	25	0	1	0	1	0
KIF1B	1p36.22	2	{Neuroblastoma, susceptibility to, 1}|Charcot-Marie-Tooth disease, type 2A1	256700|118210	AD,SMu|AD	CNS	35	53	7.14669e-06	1.06631e-05	Very likely dominant	Hemostasis; Vesicle-mediated transport	22	1	0	0	1	0
KLHL2	4q32.3	0	.	.	.	.	.	.	.	.	Very likely dominant	Immune System; Metabolism of proteins	0	0	0	1	1	0
KMT2A	11q23.3	1	Wiedemann-Steiner syndrome	605130	AD	CNS|BPM	7	13	7.41217e-06	5.38308e-06	Very likely dominant	Developmental Biology (Transcriptional regulation of granulopoiesis); Gene expression (Transcription); Gene expression (Transcription)	41	1	0	0	1	0
KMT2C	7q36.1	1	Kleefstra syndrome 2	617768	AD	CNS|BPM	23	91	3.74133e-05	0.00013786	Very likely dominant	Chromatin organization; Developmental Biology (Activation of HOX genes during differentiation); Gene expression (Transcription)	0	1	0	0	1	0
LATS2	13q12.11	0	.	.	.	.	.	.	.	.	Very likely dominant	Signal Transduction	0	2	1	0	3	0
LIMCH1	4p13	0	.	.	.	.	.	.	.	.	Either dominant or recessive	.	0	1	0	0	0	1
LMTK3	19q13.33	0	.	.	.	.	.	.	.	.	Very likely recessive	.	12	1	0	0	1	0
LRP1	12q13.3	2	?Keratosis pilaris atrophicans |Developmental dysplasia of the hip 3	604093|620690	AR|AD	.	.	.	.	.	Very likely dominant	Metabolism; Sensory Perception; Vesicle-mediated transport	63	3	0	0	3	0
MAML3	4q31.1	0	.	.	.	.	.	.	.	.	Very likely dominant	Developmental Biology; Disease (Diseases of signal transduction by growth factor receptors and second messengers); Gene expression (Transcription); Signal Transduction	0	0	1	0	1	0
MAP3K1	5q11.2	1	46XY sex reversal 6	613762	AD	.	.	.	.	.	Very likely dominant	Immune System	0	0	0	1	1	0
MAU2	19p13.11	0	.	.	.	.	.	.	.	.	Very likely dominant	Cell Cycle	0	0	1	0	1	0
MCMBP	10q26.11	0	.	.	.	.	.	.	.	.	Either dominant or recessive	.	0	1	0	0	1	0
MED15	22q11.21	0	.	.	.	.	.	.	.	.	Very likely dominant	Developmental Biology (Adipogenesis); Disease (Infectious disease); Gene expression (Transcription); Metabolism	0	1	0	0	1	0
MEF2A	15q26.3	1	{Coronary artery disease, autosomal dominant, 1}	608320	AD	.	.	.	.	.	Very likely dominant	Developmental Biology (Myogenesis); Immune System; Signal Transduction	38	3	1	1	5	0
MEGF9	9q33.2	0	.	.	.	.	.	.	.	.	Likely dominant	.	0	4	1	1	5	1
MEN1	11q13.1	2	Carcinoid tumor of lung|Multiple endocrine neoplasia 1	.|131100	.|AD	.	.	.	.	.	Very likely dominant	Gene expression (Transcription); Signal Transduction; Metabolism of proteins	0	1	0	0	1	0
MEOX2	7p21.2	0	.	.	.	.	.	.	.	.	Likely recessive	.	0	1	1	0	2	0
MIB1	18q11.2	1	Left ventricular noncompaction 7	615092	AD	.	.	.	.	.	Very likely dominant	Disease (Diseases of signal transduction by growth factor receptors and second messengers); Signal Transduction	22	0	0	1	1	0
MN1	22q12.1	2	CEBALID syndrome|Meningioma	618774|607174	AD|AD	CNS|BPM	3	3	4.13704e-06	1.13728e-07	Likely dominant	.	0	2	1	0	3	0
MPRIP	17p11.2	0	.	.	.	.	.	.	.	.	Either dominant or recessive	.	0	0	1	0	1	0
MYO18A	17q11.2	0	.	.	.	.	.	.	.	.	Very likely dominant	.	0	1	0	0	0	1
MYO9B	19p13.11	0	.	.	.	.	.	.	.	.	Likely dominant	Developmental Biology (Nervous system development, Axon guidance); Disease (Infectious disease); Immune System; Signal Transduction	0	1	0	0	1	0
NCOR2	12q24.31	0	.	.	.	.	.	.	.	.	Very likely dominant	Cellular responses to stimuli; Chromatin organization; Developmental Biology (Adipogenesis); Disease (Diseases of signal transduction by growth factor receptors and second messengers); Gene expression (Transcription); Metabolism; Metabolism of proteins; Signal Transduction	25	8	8	3	12	7
NKAP	Xq24	1	Intellectual developmental disorder, X-linked syndromic, Hackman-Di Donato type	301039	XLR	CNS	0	0	.	.	.	Metabolism of RNA	0	1	0	0	1	0
NOTCH1	9q34.3	2	Adams-Oliver syndrome 5|Aortic valve disease 1	616028|109730	AD|AD	CNS	8	8	4.43587e-06	0	Very likely dominant	Cellular responses to stimuli; Developmental Biology	185	0	1	0	1	0
NRG2	5q31.2	0	.	.	.	.	.	.	.	.	Either dominant or recessive	Disease; Signal Transduction (Diseases of signal transduction by growth factor receptors and second messengers)	9	1	0	0	1	0
PABPC1	8q22.3	0	.	.	.	.	.	.	.	.	Very likely dominant	Developmental Biology (Maternal to zygotic transition (MZT)); Metabolism of RNA; Metabolism of proteins	0	1	1	0	1	1
PAX6	11p13	9	?Coloboma of optic nerve|?Morning glory disc anomaly|Aniridia|Anterior segment dysgenesis 5, multiple subtypes|Cataract with late-onset corneal dystrophy|Foveal hypoplasia 1|Keratitis|Microphthalmia/coloboma 12|Optic nerve hypoplasia	120430|120430|106210|604229|106210|136520|148190|120200|165550	AD|AD|AD|AD|AD|AD|AD|AD|AD	CNS	2	2	3.97763e-06	1.14e-09	Very likely dominant	Developmental Biology (Activation of HOX genes during differentiation; Metabolism of proteins	100	2	1	0	3	0
PHIP	6q14.1	1	Chung-Jansen syndrome	617991	AD	CNS|BPM	11	14	5.09421e-06	2.25645e-06	Either dominant or recessive	Signal Transduction	0	1	0	0	1	0
PIAS2	18q21.1	0	.	.	.	.	.	.	.	.	Very likely dominant	Developmental Biology (Activation of HOX genes during differentiation)	0	1	0	0	1	0
PIEZO2	18p11.22-p11.21	4	?Marden-Walker syndrome|Arthrogryposis, distal, type 3|Arthrogryposis, distal, type 5|Arthrogryposis, distal, with impaired proprioception and touch	248700|114300|108145|617146	AD|AD|AD|AR	CNS|PNS	67	164	1.43314e-05	4.40653e-05	Likely recessive	.	10	1	0	0	0	1
PITPNM2	12q24.31	0	.	.	.	.	.	.	.	.	Likely dominant	Metabolism	0	0	0	1	1	0
PLXNB2	22q13.33	0	.	.	.	.	.	.	.	.	Either dominant or recessive	.	21	0	0	1	1	0
POLR2A	17p13.1	1	Neurodevelopmental disorder with hypotonia and variable intellectual and behavioral abnormalities	618603	AD	CNS|BPM	21	84	1.60948e-05	3.3896e-05	Very likely dominant	Cell Cycle; DNA Repair; Developmental Biology (Activation of HOX genes during differentiation); Disease (Diseases of signal transduction by growth factor receptors and second messengers); Gene expression (Transcription); Signal Transduction	0	1	0	1	2	0
PPM1E	17q22	0	.	.	.	.	.	.	.	.	Very likely dominant	Neuronal System (Transmission across Chemical Synapses)	0	0	1	1	2	0
PPP3CB	10q22.2	0	.	.	.	.	.	.	.	.	Very likely dominant	Developmental Biology (Nervous system development, Axon guidance); Immune System; Signal Transduction	51	1	0	0	1	0
PRDM12	9q34.12	1	Neuropathy, hereditary sensory and autonomic, type VIII	616488	AR	PNS	4	75	8.16927e-05	0.000124225	Very likely recessive	.	14	0	1	0	1	0
PRKCE	2p21	0	.	.	.	.	.	.	.	.	Very likely dominant	Hemostasis; Immune System; Signal Transduction	0	0	1	0	1	0
PTPRZ1	7q31.32	0	.	.	.	.	.	.	.	.	Either dominant or recessive	Immune System	19	0	0	1	1	0
RAB6A	11q13.4	0	.	.	.	.	.	.	.	.	Very likely dominant	Signal Transduction; Vesicle-mediated transport; Immune System; Metabolism of proteins	30	1	0	0	1	0
RAI1	17p11.2	1	Smith-Magenis syndrome	182290	AD, IC	CNS|PNS|PBM	5	5	4.0745e-06	8.20257e-08	Likely dominant	Cellular responses to stimuli; Circadian Clock	0	0	1	1	2	0
RAPH1	2q33.2	0	.	.	.	.	.	.	.	.	Likely recessive	.	9	0	0	1	1	0
RASA1	5q14.3	1	Capillary malformation-arteriovenous malformation 1	608354	AD	.	.	.	.	.	Very likely dominant	Developmental Biology (Nervous system development, Axon guidance); Signal Transduction	0	1	0	0	1	0
RB1CC1	8q11.23	0	.	.	.	.	.	.	.	.	Very likely dominant	Autophagy	0	0	1	0	0	1
RBM25	14q24.2	0	.	.	.	.	.	.	.	.	Very likely dominant	Metabolism of RNA	0	1	0	0	0	1
ROCK1	18q11.1	0	.	.	.	.	.	.	.	.	Very likely dominant	Developmental Biology (Nervous system development, Axon guidance); Disease (Infectious disease); Programmed Cell Death; Signal Transduction; Immune System	87	0	1	0	1	0
RXRB	6p21.32	0	.	.	.	.	.	.	.	.	Likely dominant	Gene expression (Transcription); Metabolism; Signal Transduction	0	1	0	0	0	1
RYR2	1q43	2	Ventricular arrhythmias due to cardiac ryanodine receptor calcium release deficiency syndrome|Ventricular tachycardia, catecholaminergic polymorphic, 1	115000|604772	AD|AD	CNS	67	75	5.0078e-06	3.24999e-06	Very likely dominant	Muscle contraction; Transport of small molecules	0	1	0	0	1	0
SAMD4A	14q22.2	0	.	.	.	.	.	.	.	.	Very likely dominant	.	13	1	0	0	1	0
SCAF1	19q13.33	0	.	.	.	.	.	.	.	.	Either dominant or recessive	.	0	1	2	0	3	0
SCN1A	2q24.3	5	Developmental and epileptic encephalopathy 6B, non-Dravet|Dravet syndrome|Febrile seizures, familial, 3A|Generalized epilepsy with febrile seizures plus, type 2|Migraine, familial hemiplegic, 3	619317|607208|604403|604403|609634	AD|AD|AD|AD|AD	CNS	6	7	4.64923e-06	1.48169e-06	Very likely dominant	Developmental Biology (Nervous system development, Axon guidance); Muscle contraction	25	2	0	0	2	0
SCN2A	2q24.3	3	Developmental and epileptic encephalopathy 11|Episodic ataxia, type 9|Seizures, benign familial infantile, 3	613721|618924|607745	AD|AD|AD	CNS|BPM	5	5	3.99485e-06	2.25671e-08	Very likely dominant	Developmental Biology (Nervous system development, Axon guidance); Muscle contraction; Sensory Perception	26	0	0	1	1	0
SCN3A	2q24.3	2	Developmental and epileptic encephalopathy 62|Epilepsy, familial focal, with variable foci 4	617938|617935	AD|AD	CNS	19	36	7.4783e-06	7.29844e-06	Very likely dominant	Developmental Biology (Nervous system development, Axon guidance); Muscle contraction; Sensory Perception	0	1	0	0	1	0
SETBP1	18q12.3	2	Intellectual developmental disorder, autosomal dominant 29|Schinzel-Giedion midface retraction syndrome	616078|269150	AD|AD	CNS|BPM	4	10	1.18756e-05	7.60205e-06	Very likely dominant	.	0	1	0	1	2	0
SF3B1	2q33.1	0	.	.	.	.	.	.	.	.	Very likely dominant	Gene expression (Transcription); Metabolism of RNA	0	0	1	0	1	0
SHROOM4	Xp11.22	0	.	.	.	.	.	.	.	.	.	.	19	1	1	0	2	0
SKIDA1	10p12.31	0	.	.	.	.	.	.	.	.	Likely dominant	.	0	1	0	0	1	0
SLAIN1	13q22.3	0	.	.	.	.	.	.	.	.	Either dominant or recessive	.	0	1	0	0	1	0
SLC4A4	4q13.3	1	Proximal renal tubular acidosis-ocular anomaly syndrome	604278	AR	CNS	15	16	4.56165e-06	1.19679e-06	Very likely dominant	Transport of small molecules	0	0	0	1	1	0
SLC4A8	12q13.13	0	.	.	.	.	.	.	.	.	Likely dominant	Transport of small molecules	35	0	1	0	1	0
SLTM	19p13.3	0	.	.	.	.	.	.	.	.	Either dominant or recessive	.	0	0	0	1	1	0
SMAD3	15q22.33	1	Loeys-Dietz syndrome 3	613795	AD	.	.	.	.	.	Very likely dominant	Developmental Biology (Signaling by NODAL; Gastrulation); Disease (Diseases of signal transduction by growth factor receptors and second messengers); Gene expression (Transcription); Immune System; Metabolism of proteins; Signal Transduction	0	0	0	1	1	0
SNX27	1q21.3	0	.	.	.	.	.	.	.	.	Very likely dominant	.	0	1	0	0	1	0
SON	21q22.11	1	ZTTK syndrome	617140	AD	CNS	12	50	1.89599e-05	2.78562e-05	Very likely dominant	.	0	4	0	0	1	3
SP4	7p15.3	0	.	.	.	.	.	.	.	.	Very likely dominant	.	0	1	0	0	1	0
SP9	2p13.1	2	Megacystis-microcolon-intestinal hypoperistalsis syndrome 5|Visceral myopathy 1	619431|155310	AD|AD	.	.	.	.	.	Likely dominant	.	0	0	1	0	0	1
STK39	2q24.3	0	.	.	.	.	.	.	.	.	Very likely dominant	.	0	3	2	0	5	0
SYT14	1q32.2	1	?Spinocerebellar ataxia, autosomal recessive 11	614229	AR	CNS	10	12	5.5032e-06	1.61185e-06	Likely recessive	.	0	0	1	0	1	0
TAF3	10p14	0	.	.	.	.	.	.	.	.	Very likely dominant	Disease (Infectious disease); Gene expression (Transcription)	0	1	0	1	2	0
TAF4	20q13.33	1	Intellectual developmental disorder, autosomal dominant 73	620450	AD	CNS|BPM	2	3	0.000184594	0.000254516	Very likely dominant	Disease (Infectious disease); Gene expression (Transcription)	0	2	0	1	3	0
TAOK2	16p11.2	0	.	.	.	.	.	.	.	.	Very likely dominant	.	43	1	0	0	1	0
TBC1D9	4q31.21	0	.	.	.	.	.	.	.	.	Either dominant or recessive	.	0	0	1	0	1	0
TENM2	5q34	0	.	.	.	.	.	.	.	.	Very likely dominant	.	24	0	1	0	1	0
TERF2	16q22.1	0	.	.	.	.	.	.	.	.	Very likely dominant	Cell Cycle; Cellular responses to stimuli; DNA Repair; Reproduction	44	0	1	0	0	1
TM9SF3	10q24.1	0	.	.	.	.	.	.	.	.	Likely dominant	.	0	1	0	0	1	0
UBA1	Xp11.3	1	Spinal muscular atrophy, X-linked 2, infantile	301830	XLR	CNS|PNS	1	1	5.4512e-06	.	.	Immune System; Metabolism of proteins; Programmed Cell Death	0	0	1	0	1	0
USP49	6p21.1	0	.	.	.	.	.	.	.	.	Either dominant or recessive	Metabolism of proteins	0	1	1	0	2	0
USP5	12p13.31	0	.	.	.	.	.	.	.	.	Likely recessive	Metabolism of proteins	0	0	1	0	1	0
XPO6	16p12.1	0	.	.	.	.	.	.	.	.	Likely dominant	.	0	0	1	0	0	1
ZFHX3	16q22.2-q22.3	2	{Atrial fibrillation 8, susceptibility to}|Spinocerebellar ataxia 4	613055|600223	AD|AD	CNS|PNS	26	32	5.02746e-06	2.65643e-06	Very likely dominant	Gene expression (Transcription)	0	2	0	0	1	1
ZMIZ1	10q22.3	1	Neurodevelopmental disorder with dysmorphic facies and distal skeletal anomalies	618659	AD	CNS|BPM	9	13	5.78149e-06	4.99113e-06	Very likely dominant	.	27	0	1	0	1	0
ZRSR2	Xp22.2	0	.	.	.	.	.	.	.	.	.	Metabolism of RNA	0	1	0	0	1	0
ZSWIM6	5q12.1	2	Acromelic frontonasal dysostosis|Neurodevelopmental disorder with movement abnormalities, abnormal gait, and autistic features	603671|617865	AD|AD	CNS|PNS|PBM	3	3	9.7871e-06	1.24696e-07	Either dominant or recessive	.	3	4	1	0	2	3

## Sheet: Table S7
Table S7. QVs in genes with intolerance to these variants annotated for each of 50 age- and sex-matched patients (with COVID-19) without TBI. The sample of non-TBI patients included 32 males and 18 females with an age of 51.14±16.28 years (mean±SD).
	Gene	Chr	Position	Ref	Alt	Exon replacement type	HI	REVEL	pLI	mis_z	Allele frequency in gnomAD v.2.1.1	Het/Hom	OMIM Pnenotype	OMIM phenotype ID	Inheritance	Clinical synopsis: Neurologic (Central Nervous System, CNS|Peripheral Nervous System, PNS| Behavioral Psychiatric Manifestations, BPM)
1	ZFHX3	16	72788687	G	GCT	frameshift	1	.	1	-1.2345	0.000194414	het	{Atrial fibrillation 8, susceptibility to}| Spinocerebellar ataxia 4	613055|600223	AD|AD	CNS|PNS
	ZFHX3	16	72788692	G	GA	frameshift	1	.	1	-1.2345	0.000194351	het	{Atrial fibrillation 8, susceptibility to}| Spinocerebellar ataxia 4	613055|600223	AD|AD	CNS|PNS
	MINK1	17	4892982	C	CCCCTGTG	frameshift	1	.	1	4.0825	.	het	.	.	.	.
	DYRK1B	19	39826887	GC	G	frameshift	1	.	0.96905	1.8452	.	het	Abdominal obesity-metabolic syndrome 3	615812	AD	.
	EIF3B	7	2355058	CG	C	frameshift	1	.	1	1.8208	.	het	.	.	.	.
	TTC28	22	28014348	G	A	missense	.	0.511	1	4.1651	0.000484997	het	.	.	.	.
2	LCP2	5	170270744	GA	G	frameshift	1	.	0.92466	0.91798	.	het	Immunodeficiency 81	619374	AR	.
	ZC3H18	16	88611283	CGA	C	frameshift	1	.	1	0.58028	0	het	.	.	.	.
	SBNO1	12	123296038	G	A	missense	.	0.799	1	3.3608	.	het	.	.	.	.
	PTPRT	20	42081926	C	T	missense	.	0.805	1	3.1351	6.45453e-05	het	.	.	.	.
	TOP2A	17	40407992	T	C	missense	.	0.805	0.99086	4.0418	.	het	DNA topoisomerase II, resistance to inhibition of, by amsacrine	.	.	.
3	PABPC1	8	100706997	G	GGATGAGGT	splice acceptor	1	.	0.99601	4.4883	3.23666e-05	het	.	.	.	.
	SIPA1L3	19	38198391	A	AT	frameshift	1	.	1	1.5533	.	het	?Cataract 45	616851	AR	.
	PHF21B	22	44888058	CG	C	frameshift	1	.	0.98689	0.64221	.	het	.	.	.	.
	RNF145	5	159203633	CT	C	frameshift	1	.	0.98031	3.5929	0.000707567	het	.	.	.	.
	NOTCH2	1	119955131	C	T	missense	.	0.623	1	3.5024	3.22977e-05	het	.	.	.	.
	CHD6	20	41421926	T	A	missense	.	0.587	1	4.0001	.	het	.	.	.	.
4	G2E3	14	30605565	T	TA	frameshift	1	.	0.97083	2.1342	0.000386915	het	.	.	.	.
	DENND4B	1	153934830	T	TGCTGC	frameshift	1	.	0.99098	3.2312	.	het	.	.	.	.
	PDE4A	19	10467594	CG	C	frameshift	1	.	0.98167	2.4163	.	het	.	.	.	.
	KCNH2	7	150947623	G	A	missense	.	0.738	0.99593	3.3724	0.000226493	het	Long QT syndrome 2|Short QT syndrome 1	613688|609620	AD|.	.
5	MALT1	18	58747405	G	GTTTTTT	stop gained	1	.	0.98651	2.8387	1.8e-05	het	Immunodeficiency 12	615468	AR	.
	MAZ	16	29809684	T	TG	frameshift	1	.	0.94363	0.58627	3.26009e-05	het	Dent disease 1|Hypophosphatemic rickets|Nephrolithiasis, type I|Proteinuria, low molecular weight, with hypercalciuric nephrocalcinosis	300009|300554|310468|308990	XLR|XLR|XLR|XLR	.
6	ZNF536	19	30445333	C	T	stop gained	1	.	0.99958	2.4037	.	het	.	.	.	.
	CSTF1	20	56399347	C	CAG	frameshift	1	.	0.95401	3.4072	.	het	.	.	.	.
	LAS1L	X	65531392	TG	T	frameshift	1	.	0.99955	2.6661	.	het	Wilson-Turner syndrome	309585	XLR	CNS
	LRP1	12	57193256	G	A	missense	.	0.664	1	8.2463	.	het	?Keratosis pilaris atrophicans|Developmental dysplasia of the hip 3	604093|620690	AR|AD	.
7	RBM25	14	73105898	AAG	A	frameshift	1	.	1	4.3087	.	het	.	.	.	.
	NOS1	12	117218154	C	T	missense	.	0.86	1	3.6832	0.000193798	het	.	.	.	.
8	SSBP2	5	81636569	TGTAAGAA	T	frameshift	1	.	0.99777	2.4529	.	het	.	.	.	.
	ANKRD12	18	9256120	TAAAG	T	frameshift	1	.	1	0.55717	.	het	.	.	.	.
	PSMC1	14	90270347	A	G	missense	.	0.554	0.99945	3.9473	.	het	?Birk-Aharoni syndrome	620071	AR	CNS
	HECW2	2	196306561	G	A	missense	.	0.532	0.9997	3.3052	.	het	Neurodevelopmental disorder with hypotonia, seizures, and absent language	617268	AD	CNS|BPM
	PTPRS	19	5222775	T	C	missense	.	0.895	0.99983	3.7772	.	het	.	.	.	.
9	PITPNM2	12	122986046	GC	G	frameshift	1	.	1	4.13	.	het	.	.	.	.
	VPS54	2	63947445	GCTTT	G	frameshift	1	.	0.99929	0.95059	.	het	.	.	.	.
	UBR4	1	19105836	A	C	missense	.	0.598	1	5.6833	.	het	.	.	.	.
	ABCA2	9	137017581	C	T	missense	.	0.672	1	4.9116	.	het	Intellectual developmental disorder with poor growth and with or without seizures or ataxia	618808	AR	CNS
	NR2C2	3	15003979	G	A	missense	.	0.577	0.99892	3.1793	.	het	.	.	.	.
	DNM1	9	128203516	C	A	missense	.	0.521	0.99917	5.1795	.	het	Developmental and epileptic encephalopathy 31A, autosomal dominant|Developmental and epileptic encephalopathy 31B, autosomal recessive	616346|620352	AD|AR	CNS|BPM
10	PABPC1	8	100717888	C	CTTTACATGAAACGATGTTACAAAAAG	splice acceptor	1	.	0.99601	4.4883	.	het	.	.	.	.
	ANK1	8	41714238	AG	A	frameshift	1	.	1	2.0781	.	het	Spherocytosis, type 1	182900	AD,AR	.
	MEX3D	19	1567746	CG	C	frameshift	1	.	0.92303	2.4708	.	het	.	.	.	.
	ADAM23	2	206443913	GC	G	frameshift	1	.	0.99709	1.8992	.	het	.	.	.	.
	LRP1	12	57193256	G	A	missense	.	0.664	1	8.2463	.	het	?Keratosis pilaris atrophicans|Developmental dysplasia of the hip 3	604093|620690	AR|AD	.
	PPFIA2	12	81268054	C	T	missense	.	0.536	1	3.2597	.	het	.	.	.	.
	ACLY	17	41886139	T	C	missense	.	0.556	0.083556	3.2841	.	het	.	.	.	.
	RAD54L2	3	51646300	G	C	missense	.	0.712	1	3.1297	0.000678295	het	.	.	.	.
11	DPYSL2	8	26647684	G	A	missense	.	0.919	0.99375	3.8756	9.68742e-05	het	.	.	.	.
12	IPO7	11	9428564	G	T	stop gained	1	.	1	3.5332	.	homo	.	.	.	.
	KCNH4	17	42170122	TG	T	frameshift	1	.	0.99984	2.9416	.	het	.	.	.	.
	KALRN	3	124384896	C	T	stop gained	1	.	1	4.3604	.	het	.	.	.	.
	ATP2B2	3	10342877	G	A	missense	.	0.789	1	4.5484	3.23687e-05	het	{Deafness, autosomal recessive 12, modifier of}|Deafness, autosomal dominant 82	601386|619804	AR|AD	.
13	QSER1	11	32933902	C	T	stop gained	1	.	0.99999	1.3385	.	het	.	.	.	.
	USF3	3	113658634	G	GT	frameshift	1	.	1	0.79	.	het	.	.	.	.
	C2CD2L	11	119107862	CG	C	frameshift	1	.	0.98718	1.7789	.	het	.	.	.	.
	CELSR1	22	46391640	GC	G	frameshift	1	.	0.99994	1.2028	.	het	Lymphatic malformation 9	619319	AD	.
	TRPM3	9	70827882	A	T	missense	.	0.618	5.6853e-07	3.1768	6.45494e-05	het	?Cataract 50 with or without glaucoma|with hypotonia, dysmorphic facies, and skeletal anomalies, with or without seizures	620253|620224	AD|AD	.
	PAN2	12	56319349	C	G	missense	.	0.792	0.93596	3.1762	.	het	.	.	.	.
14	BRD7	16	50334766	CCT	C	frameshift	1	.	0.99774	0.48921	0.000340298	het	.	.	.	.
	ACTN4	19	38714494	GT	G	frameshift	1	.	1	4.1552	.	het	Glomerulosclerosis, focal segmental, 1	603278	AD
	CACNA1B	9	138118037	C	T	missense	.	0.659	0.99998	4.5165	0.000488918	het	Neurodevelopmental disorder with seizures and nonepileptic hyperkinetic movements	618497	AR	CNS
	KIF1B	1	10295704	G	A	missense	.	0.515	1	3.599	.	het	{Neuroblastoma, susceptibility to, 1}|Charcot-Marie-Tooth disease, type 2A1	256700|118210	AD, Smu|AD	CNS
15	G2E3	14	30605565	T	TA	frameshift	1	.	0.97083	2.1342	0.000386915	het	.	.	.	.
	CDH6	5	31317872	ACTGAGCACGGGGG	A	frameshift	1	.	0.91966	2.3866	.	het	.	.	.	.
	JARID2	6	15496590	GC	G	frameshift	1	.	0.99999	2.6866	.	het	Developmental delay with variable intellectual disability and dysmorphic facies	620098	AD	CNS|BPM
	FLNA	X	154366167	G	A	missense	.	0.569	1	3.7802	.	het	?FG syndrome 2|Cardiac valvular dysplasia, X-linked|Congenital short bowel syndrome|Frontometaphyseal dysplasia 1|Heterotopia, periventricula|Intestinal pseudoobstruction, neuronal|Melnick-Needles syndrome|Otopalatodigital syndrome, type I|Otopalatodigital syndrome, type II|Terminal osseous dysplasia	300321|314400|300048|305620|300049|300048|309350|311300|304120|300244	XL|XL|XLR|XLR|XLD|XLR|XLD|XLD|XLD|XLD	CNS
16	SENP6	6	75709544	A	T	stop gained	1	.	0.99998	0.99897	.	het	.	.	.	.
	PRDM2	1	13782253	CA	C	frameshift	1	.	0.99996	1.0836	.	het	.	.	.	.
	UNC5D	8	35235803	AC	A	frameshift	1	.	0.92929	2.2475	.	het	.	.	.	.
	MED12L	3	151387919	G	A	missense	.	0.593	1	3.132	.	het	Nizon-Isidor syndrome	618872	AD	CNS|BPM
	MACF1	1	39309631	A	G	missense	.	0.623	1	3.4344	.	het	Lissencephaly 9 with complex brainstem malformation	618325	AD	CNS
	MYO5A	15	52405340	G	A	missense	.	0.969	0.944	3.0961	3.22851e-05	het	Griscelli syndrome, type 1	214450	AR	CNS
	RUVBL2	19	49011249	C	T	missense	.	0.621	0.99992	3.1128	0.000323144	het	.	.	.	.
	PI4KA	22	20803292	G	A	missense	.	0.738	3.1234e-12	3.5271	.	het	Gastrointestinal defects and immunodeficiency syndrome 2|Polymicrogyria, perisylvian, with cerebellar hypoplasia and arthrogryposis|Spastic paraplegia 84, autosomal recessive	619708|616531|619621	AR|AR|AR	CNS|PNS
	KLC1	14	103675555	A	G	missense	.	0.738	0.37095	3.2232	.	het	.	.	.	.
17	USF3	3	113658634	G	GT	frameshift	1	.	1	0.79	.	het	.	.	.	.
	C2CD2L	11	119107862	CG	C	frameshift	1	.	0.98718	1.7789	.	het	.	.	.	.
	CELSR1	22	46391640	GC	G	frameshift	1	.	0.99994	1.2028	.	het	Lymphatic malformation 9	619319	AD	.
	PAN2	12	56319349	C	G	missense	.	0.792	0.93596	3.1762	.	het	.	.	.	.
18	NR4A3	9	99828485	TC	T	frameshift	1	.	0.9126	2.8061	.	het	Chondrosarcoma, extraskeletal myxoid	612237	.	.
	HTT	4	3074926	AGCAG	A	frameshift	1	.	1	2.7799	.	het	{Anxiety-related personality traits}|{Obsessive-compulsive disorder}	607834|164230	.|AD	.
	ATXN7L1	7	105610534	G	A	stop gained	1	.	0.99884	2.2981	.	het	.	.	.	.
19	TRRAP	7	98910222	CACCT	C	frameshift	1	.	1	8.173	0.000207182	het	?Deafness, autosomal dominant 75|Developmental delay with or without dysmorphic facies and autism	618778|618454	AD|AD	CNS|BPM
	DENND4B	1	153934830	T	TGC	frameshift	1	.	0.99098	3.2312	.	het	.	.	.	.
	CACNA1A	19	13317310	C	T	missense	.	0.556	1	5.7845	0	het	Developmental and epileptic encephalopathy 42|Episodic ataxia, type 2|Migraine, familial hemiplegic, 1|Migraine, familial hemiplegic, 1, with progressive cerebellar ataxia|Spinocerebellar ataxia 6	617106|108500|141500|141500|183086	AD|AD|AD|AD|AD	CNS|PNS|BPM
	WHSC1	4	1975345	C	T	missense	.	0.749	1	3.8981	.	het	Rauch-Steindl syndrome	619695	AD	CNS|BPM
	ZNF236	18	76923148	T	G	missense	.	0.571	1	3.8358	.	het	.	.	.	.
	KIAA1109	4	122196784	A	C	missense	.	0.696	3.2559e-21	6.0015	.	het	Alkuraya-Kucinskas syndrome	617822	AR	CNS|BPM
20	DENND4B	1	153934830	T	TGC	frameshift	1	.	0.99098	3.2312	.	het	.	.	.	.
	SCN8A	12	51769039	C	T	missense	.	0.569	1	7.6404	.	het	?Myoclonus, familial, 2|Cognitive impairment with or without cerebellar ataxia|Developmental and epileptic encephalopathy 13}Seizures, benign familial infantile, 5	618364|614306|614558|617080	AD|AD|AD|AD|AD	CNS|BPM
	TOP2A	17	40403017	T	A	missense	.	0.54	0.99086	4.0418	.	het	DNA topoisomerase II, resistance to inhibition of, by amsacrine	.	.	.
	CHD8	14	21402425	T	C	missense	.	0.623	1	5.9467	.	het	Intellectual developmental disorder with autism and macrocephaly	615032	AD	CNS|BPM
21	FCHO1	19	17770528	AC	A	frameshift	1	.	0.99845	1.4044	.	het	Immunodeficiency 76	619164	AR	.
	HDAC2	6	113970875	CT	C	frameshift	1	.	0.99997	4.0512	0	het	.	.	.	.
	RPSA	3	39410783	TG	T	frameshift	1	.	0.93037	2.4182	.	het	Asplenia, isolated congenital	271400	AD	.
	SMARCA1	X	129523232	TG	T	frameshift	1	.	1	2.4397	.	het	.	.	.	.
	CACNA1B	9	138118037	C	T	missense	.	0.659	0.99998	4.5165	0.000488918	het	Neurodevelopmental disorder with seizures and nonepileptic hyperkinetic movements	618497	AR	CNS
22	FMN2	1	240207664	C	CA	frameshift	1	.	0.99772	0.31819	.	het	Intellectual developmental disorder, autosomal recessive 47	616193	AR	CNS
	FMN2	1	240207667	CA	C	frameshift	1	.	0.99772	0.31819	.	het	Intellectual developmental disorder, autosomal recessive 47	616193	AR	CNS
	EP400	12	131960715	CAA	C	frameshift	1	.	1	2.5604	.	het	.	.	.	.
23	MAML3	4	139889909	TTGC	T	frameshift	1	.	0.99984	0.90215	.	het	.	.	.	.
	PRDM2	1	13778643	ATG	A	frameshift	1	.	0.99996	1.0836	0.00074	het	.	.	.	.
	PRDM2	1	13778646	AT	A	frameshift	1	.	0.99996	1.0836	0.000665	het	.	.	.	.
	ARID3A	19	971932	GA	G	frameshift	1	.	0.99065	1.2683	.	het	.	.	.	.
	ARID3A	19	971934	GGC	G	frameshift	1	.	0.99065	1.2683	.	het	.	.	.	.
	RBBP6	16	24561863	AG	A	frameshift	1	.	1	1.4906	.	het	.	.	.	.
	ANKHD1	5	140528197	T	A	missense	.	0.52	1	4.4679	.	het	.	.	.	.
24	ENAH	1	225519357	GTT	G	frameshift	1	.	0.99994	1.7364	.	het	.	.	.	.
	ENAH	1	225519360	CCTGCCGCTCCAGGCGT	C	frameshift	1	.	0.99994	1.7364	.	het	.	.	.	.
	FBXO41	2	73269477	CGG	C	frameshift	1	.	0.99944	1.8463	.	het	.	.	.	.
25	DENND4B	1	153934830	T	TGC	frameshift	1	.	0.99098	3.2312	.	het	.	.	.	.
	USF3	3	113658634	G	GT	frameshift	1	.	1	0.79	.	het	.	.	.	.
	SMAP1	6	70798666	G	GA	frameshift	1	.	0.99357	1.0973	.	het	.	.	.	.
	SCARF2	22	20425408	GC	G	frameshift	1	.	0.9998	3.0165	.	het	Van den Ende-Gupta syndrome	600920	AR	CNS
	CDK13	7	39951117	TG	T	frameshift	1	.	0.90753	2.3479	.	het	Congenital heart defects, dysmorphic facial features, and intellectual developmental disorder	617360	AD	CNS
26	RNF145	5	159203633	CT	C	frameshift	1	.	0.98031	3.5929	0.000707567	het	.	.	.	.
	LRP8	1	53327838	CTG	C	frameshift	1	.	0.99983	2.5202	.	het	{Myocardial infarction, susceptibility to}	608446	.	.
	LRP8	1	53327841	CA	C	frameshift	1	.	0.99983	2.5202	0.000886888	het	{Myocardial infarction, susceptibility to}	608446	.	.
	MEOX2	7	15612427	C	CCATT	frameshift	1	.	0.91495	-0.21843	.	het	.	.	.	.
	MEOX2	7	15612429	GT	G	frameshift	1	.	0.91495	-0.21843	.	het	.	.	.	.
	MEOX2	7	15612432	T	TATAGAGTG	frameshift	1	.	0.91495	-0.21843	.	het	.	.	.	.
	SLTM	15	58888554	G	A	stop gained	1	.	0.99785	2.5265	.	het	.	.	.	.
	TMEM178B	7	141074359	TGC	T	frameshift	1	.	0.95458	2.3152	.	het	.	.	.	.
27	USF3	3	113658634	GT	G	frameshift	1	.	1	0.79	0.000530504	het	.	.	.	.
	RBM25	14	73105898	AAG	A	frameshift	1	.	1	4.3087	.	het	.	.	.	.
	PUM1	1	30992417	TC	T	frameshift	1	.	1	4.4202	.	het	Neurodevelopmental disorder with motor abnormalities, seizures, and facial dysmorphism|Spinocerebellar ataxia 47	620719	AD|AD	CNS|BPM
	DSCAML1	11	117428436	GGT	G	frameshift	1	.	1	3.15	.	het	.	.	.	.
	CLOCK	4	55470717	TG	T	frameshift	1	.	0.99957	1.8274	.	het	.	.	.	.
	RALGAPA1	14	35627156	G	A	missense	.	0.796	0.99999	3.5271	0	het	Neurodevelopmental disorder with hypotonia, neonatal respiratory insufficiency, and thermodysregulation	618797	AR	CNS
	PABPC1	8	100709201	T	G	missense	.	0.57	0.99601	4.4883	.	het	.	.	.	.
28	LRP1	12	57193256	G	A	missense	.	0.664	1	8.2463	.	het	?Keratosis pilaris atrophicans|Developmental dysplasia of the hip 3	604093|620690	AR|AD	.
29	TSHZ1	18	75286740	ACC	A	frameshift	1	.	0.9973	1.2926	.	het	Aural atresia, congenital	607842	AD	.
	PITPNM1	11	67497973	A	G	missense	.	0.668	0.0013838	3.1905	.	het	.	.	.	.
	NBEA	13	35432358	A	G	missense	.	0.568	1	5.5108	.	het	Neurodevelopmental disorder with or without early-onset generalized epilepsy	619157	AD	CNS|BPM
	HELZ	17	67107332	A	G	missense	.	0.622	1	3.301	3.22914e-05	het	.	.	.	.
	KCNT2	1	196398620	A	G	missense	.	0.702	0.041658	3.5606	.	het	Developmental and epileptic encephalopathy 57	617771	AD	CNS|BPM
	BTK	X	101370070	C	A	missense	.	0.85	0.99996	4.0394	.	het	Agammaglobulinemia, X-linked 1|Isolated growth hormone deficiency, type III, with agammaglobulinemia	300755|307200	XLR|XLR	CNS
30	PABPC1	8	100706997	G	GGATGAGGT	splice acceptor	1	.	0.99601	4.4883	3.23666e-05	het	.	.	.	.
	TRRAP	7	98910222	CACCTCCA	C	frameshift	1	.	1	8.173	0.000345304	het	?Deafness, autosomal dominant 75|Developmental delay with or without dysmorphic facies and autism	618778|618454	AD|AD	CNS|BPM
	MAML3	4	139889909	TTGC	T	frameshift	1	.	0.99984	0.90215	.	het	.	.	.	.
	KMT2B	19	35721221	CTCCA	C	frameshift	1	.	1	3.4255	.	het	Dystonia 28, childhood-onset|Intellectual developmental disorder, autosomal dominant 68	617284|619934	AD|AD	CNS|BPM
	HDAC5	17	44080836	G	T	missense	.	0.632	1	3.3205	.	het	.	.	.	.
	UBE2O	17	76405240	T	C	missense	.	0.527	1	3.4439	3.23227e-05	het	.	.	.	.
31	MUC5B	11	1247990	G	GCA	frameshift	1	.	0.99999	-2.8417	0.000330688	het	{Pulmonary fibrosis, idiopathic, susceptibility to}	178500	AD	.
	MUC5B	11	1247991	AGT	A	frameshift	1	.	0.99999	-2.8417	0.000339259	het	{Pulmonary fibrosis, idiopathic, susceptibility to}	178500	AD	.
	FOXJ2	12	8039838	TTC	T	frameshift	1	.	0.99846	0.82487	.	het	.	.	.	.
	SCN8A	12	51769039	C	T	missense	.	0.569	1	7.6404	.	het	?Myoclonus, familial, 2|Cognitive impairment with or without cerebellar ataxia|Developmental and epileptic encephalopathy 13}Seizures, benign familial infantile, 5	618364|614306|614558|617080	AD|AD|AD|AD|AD	CNS|BPM
	KCNH2	7	150947340	C	A	missense	.	0.6	0.99593	3.3724	.	het	Long QT syndrome 2|Short QT syndrome 1	613688|609620	AD|.	.
	ZYG11B	1	52771088	C	T	missense	.	0.513	0.99836	3.9832	.	het	.	.	.	.
	KCND3	1	111778452	C	T	missense	.	0.505	0.98972	3.8545	6.46789e-05	het	Brugada syndrome 9|Spinocerebellar ataxia 19	616399|607346	AD|AD	CNS|PNS|BPM
	PABPC1	8	100715573	C	T	missense	.	0.503	0.99601	4.4883	9.75927e-05	het	.	.	.	.
	LRFN1	19	39308196	G	C	missense	.	0.506	0.90275	3.306	.	het	.	.	.	.
32	DOCK2	5	170075959	G	T	stop gained	1	.	0.99969	3.9399	.	het	Immunodeficiency 40	616433	AR
	HSF2	6	122399739	T	C	start lost	1	.	0.97536	2.0685	.	het	.	.	.	.
	KCNH2	7	150958449	G	A	missense	.	0.718	0.99593	3.3724	0.000618893	het	Long QT syndrome 2|Short QT syndrome 1	613688|609620	AD|.	.
33	RPS6KA4	11	64369721	CGCCCGGG	C	frameshift	1	.	0.99715	3.6956	.	het	.	.	.	.
34	RNF145	5	159203633	C	CT	frameshift	1	.	0.98031	3.5929	.	het	.	.	.	.
	STT3B	3	31622217	A	G	missense	.	0.531	0.99896	3.7557	.	het	Congenital disorder of glycosylation, type Ix	615597	AR	CNS
	TERT	5	1293652	G	A	missense	.	0.672	0.99046	4.8768	.	het	{Leukemia, acute myeloid}|{Melanoma, cutaneous malignant, 9}|Dyskeratosis congenita, autosomal dominant 2|Dyskeratosis congenita, autosomal recessive 4|Pulmonary fibrosis and/or bone marrow failure syndrome, telomere-related, 1	601626|615134|613989|613989|614742	AD,SMu|AD|AD,AR|AD,AR|AD	CNS
35	MAML3	4	139889909	TTGCTGC	T	frameshift	1	.	0.99984	0.90215	.	het	.	.	.	.
	SP8	7	20785333	CG	C	frameshift	1	.	0.9658	1.6871	3.42983e-05	het	.	.	.	.
	SP8	7	20785335	CCCCCG	C	frameshift	1	.	0.9658	1.6871	3.40948e-05	het	.	.	.	.
	RNF31	14	24159872	C	T	stop gained	1	.	1	2.1351	.	het	Immunodeficiency 115 with autoinflammation	620632	AR	CNS
	KLHL15	X	23988472	TC	T	frameshift	1	.	0.99422	3.6857	.	het	Intellectual developmental disorder, X-linked 103	300982	XLR	CNS
	IK	5	140658953	T	C	missense	.	0.575	2.4864e-06	3.5044	.	het	.	.	.	.
	OLFM1	9	135119721	G	A	missense	.	0.838	0.99679	3.4102	.	het	.	.	.	.
36	LRP8	1	53327838	CTG	C	frameshift	1	.	0.99983	2.5202	.	het	{Myocardial infarction, susceptibility to}	608446	.	.
	LRP8	1	53327841	CA	C	frameshift	1	.	0.99983	2.5202	0.000886888	het	{Myocardial infarction, susceptibility to}	608446	.	.
	NRIP1	21	14967307	C	CGAAAG	frameshift	1	.	0.99394	-0.45989	.	het	?Congenital anomalies of kidney and urinary tract 3	618270	AD	.
	PRMT8	12	3540613	G	GC	frameshift	1	.	0.98023	3.4556	9.86712e-05	het	.	.	.	.
	SENP6	6	75709544	A	T	stop gained	1	.	0.99998	0.99897	.	het	.	.	.	.
	CAMSAP3	19	7617621	C	A	missense	.	0.589	1	3.3493	.	het	.	.	.	.
37	CLIP2	7	74360190	G	T	stop gained	1	.	0.99997	2.3557	.	het	.	.	.	.
	PPFIA2	12	81268054	C	T	missense	.	0.536	1	3.2597	.	het	.	.	.	.
38	FAM171A1	10	15371046	TG	T	frameshift	1	.	0.98528	0.43876	.	het	.	.	.	.
	ABCD1	X	153743607	GC	G	frameshift	1	.	0.99896	1.8659	.	het	Adrenoleukodystrophy|Adrenomyeloneuropathy, adult	300100|300100	XLR|XLR	CNS|PNS|BPM
	CACNA1G	17	50575769	G	A	missense	.	0.539	1	4.6386	.	het	Spinocerebellar ataxia 42|Spinocerebellar ataxia 42, early-onset, severe, with neurodevelopmental deficits	616795|618087	AD|AD	CNS|PNS
	SCN1A	2	165991493	G	C	missense	.	0.7	1	5.2206	0.000776146	het	Developmental and epileptic encephalopathy 6B, non-Dravet|Dravet syndrome|Febrile seizures, familial, 3A|Generalized epilepsy with febrile seizures plus, type 2|Migraine, familial hemiplegic, 3	619317|607208|604403|604403|609634	AD|AD|AD|AD|AD	CNS
39	PRDM2	1	13778646	AT	A	frameshift	1	.	0.99996	1.0836	0.000665	het	.	.	.	.
	LMTK3	19	48498801	CGG	C	frameshift	1	.	0.99997	4.3151	0	het	.	.	.	.
	PITPNM1	11	67497973	A	G	missense	.	0.668	0.0013838	3.1905	.	het	.	.	.	.
	FLNA	X	154366167	G	A	missense	.	0.569	1	3.7802	.	het	?FG syndrome 2|Cardiac valvular dysplasia, X-linked|Congenital short bowel syndrome|Frontometaphyseal dysplasia 1|Heterotopia, periventricula|Intestinal pseudoobstruction, neuronal|Melnick-Needles syndrome|Otopalatodigital syndrome, type I|Otopalatodigital syndrome, type II|Terminal osseous dysplasia	300321|314400|300048|305620|300049|300048|309350|311300|304120|300244	XL|XL|XLR|XLR|XLD|XLR|XLD|XLD|XLD|XLD	CNS
	ITPR1	3	4673236	A	G	missense	.	0.6	1	5.5951	.	het	Gillespie syndrome|Spinocerebellar ataxia 15|Spinocerebellar ataxia 29, congenital nonprogressive	206700|606658|117360	AD,AR|AD|AD	CNS
	SLC4A4	4	71532138	T	C	missense	.	0.772	0.99722	3.144	6.46454e-05	het	Proximal renal tubular acidosis-ocular anomaly syndrome	604278	AR	CNS
	ADGRL1	19	14163265	G	C	missense	.	0.843	1	3.43	.	het	Developmental delay, behavioral abnormalities, and neuropsychiatric disorders	620065	AD	CNS|PNS
40	FMN2	1	240207664	C	CA	frameshift	1	.	0.99772	0.31819	.	het	Intellectual developmental disorder, autosomal recessive 47	616193	AR	CNS
	FMN2	1	240207667	CA	C	frameshift	1	.	0.99772	0.31819	.	het	Intellectual developmental disorder, autosomal recessive 47	616193	AR	CNS
	TNRC18	7	5388581	CG	C	frameshift	1	.	0.99093	-0.26203	.	het	.	.	.	.
	PPFIA2	12	81268054	C	T	missense	.	0.536	1	3.2597	.	het	.	.	.	.
	CNTNAP1	17	42692715	A	G	missense	.	0.645	3.445e-05	3.2225	3.23646e-05	het	Hypomyelinating neuropathy, congenital, 3|Lethal congenital contracture syndrome 7	618186|616286	AR|AR	CNS|PNS
	BIRC6	2	32481445	G	T	missense	.	0.562	1	3.2081	.	het	.	.	.	.
41	CASZ1	1	10651039	CGG	C	frameshift	1	.	1	2.6057	.	.	.	.	.	.
	ARID1A	1	26696544	C	CG	frameshift	1	.	1	3.6582	.	het	Coffin-Siris syndrome 2	614607	AD	CNS
	ZFR	5	32406935	CTGCCTGCTTCTGT	C	frameshift	1	.	1	4.0921	.	het	.	.	.	.
	PAK2	3	196803031	G	C	missense	.	0.753	0.97169	3.4003	6.48719e-05	het	?Knobloch syndrome 2	618458	AD	CNS|BPM
	SPTBN1	2	54618118	G	A	missense	.	0.858	1	4.5424	.	het	Developmental delay, impaired speech, and behavioral abnormalities	619475	AD	CNS|BPM
42	FMN2	1	240207664	C	CA	frameshift	1	.	0.99772	0.31819	.	het	Intellectual developmental disorder, autosomal recessive 47	616193	AR	CNS
	FMN2	1	240207667	CA	C	frameshift	1	.	0.99772	0.31819	.	het	Intellectual developmental disorder, autosomal recessive 47	616193	AR	CNS
	HOXA13	7	27199918	C	CA	frameshift	1	.	0.9551	0.55847	.	het	?Guttmacher syndrome|Hand-foot-genital syndrome	176305|140000	AD|AD	.
	INO80	15	41054002	C	T	missense	.	0.946	1	3.5349	.	het	.	.	.	.
	PTPRT	20	42115279	C	A	missense	.	0.576	1	3.1351	9.68554e-05	het	.	.	.	.
	ITPR3	6	33657966	C	T	missense	.	0.599	2.5541e-22	4.5522	0.00025895	het	{Diabetes, type 1, susceptibility to}|Charcot-Marie-Tooth disease, demyelinating, type 1J	222100|620111	AR|AD	CNS|PNS
43	MAML3	4	139889912	C	CTGT	splice acceptor	1	.	0.99984	0.90215	.	het	.	.	.	.
	SCN3A	2	165090569	C	A	missense	.	0.827	1	4.618	.	het	Developmental and epileptic encephalopathy 62|Epilepsy, familial focal, with variable foci 4	617938|617935	AD|AD	CNS
	TENM3	4	182799866	T	G	missense	.	0.947	0.99955	3.2996	.	het	?Microphthalmia, isolated, with coloboma 9|Microphthalmia, syndromic 15	615145|615145	AR|AR	CNS
44	CASZ1	1	10659862	TG	T	frameshift	1		1	2.6057	.	het	.	.	.	.
	LRP1	12	57208108	C	T	missense	.	0.633	1	8.2463	0.000290792	het	?Keratosis pilaris atrophicans|Developmental dysplasia of the hip 3	604093|620690	AR|AD	.
	PLXNA1	3	126989554	G	T	missense	.	0.672	0.99951	3.4482	.	het	Dworschak-Punetha neurodevelopmental syndrome	619955	AR	CNS|PNS|BPM
45	PKNOX2	11	125431228	C	T	stop gained	1	.	0.99174	1.6325	.	het	.	.	.	.
	SHROOM4	X	50607726	T	TC	frameshift	1	.	0.99965	0.95131	.	het	.	.	.	.
	CKAP5	11	46816201	A	G	missense	.	0.826	1	3.7781	.	het	.	.	.	.
	NALCN	13	101237909	A	G	missense	.	0.726	8.5243e-14	4.9555	9.72889e-05	het	Congenital contractures of the limbs and face, hypotonia, and developmental delay|Hypotonia, infantile, with psychomotor retardation and characteristic facies 1	616266|615419	AD|AR	CNS|PNS
46	MAML3	4	139889909	TTGCTGC	T	frameshift	1	.	0.99984	0.90215	.	het	.	.	.	.
	COL3A1	2	188996432	C	T	missense	.	0.631	1	4.0879	0.000258833	het	Ehlers-Danlos syndrome, vascular type|Polymicrogyria with or without vascular-type EDS	130050|618343	AD|AR	CNS
	DKC1	X	154769233	A	C	missense	.	0.783	0.99916	3.3994	0.000373867	het	?Cataracts, hearing impairment, nephrotic syndrome, and enterocolitis 1|Dyskeratosis congenita, X-linked	301108|305000	XLD|XLR	CNS
	KCNN3	1	154772213	C	T	missense	.	0.783	0.97227	3.3258	.	het	Zimmermann-Laband syndrome 3	618658	AD	CNS
47	ULK1	12	131917457	TG	T	frameshift	1	.	0.99318	1.0707	.	het	.	.	.	.
	ZNF541	19	47545343	GAGGC	G	frameshift	1	.	1	2.6436	.	het	.	.	.	.
	SLC30A10	1	219915587	G	C	stop gained	1	.	0.97952	1.5751	.	het	Hypermanganesemia with dystonia 1	613280	AR	CNS|PNS
	GANAB	11	62631140	TC	T	frameshift	1	.	0.99873	2.2404	.	het	Polycystic kidney disease 3	600666	AD	.
	ZFHX3	16	72959931	G	GC	frameshift	1	.	1	-1.2345	.	het	{Atrial fibrillation 8, susceptibility to}| Spinocerebellar ataxia 4	613055|600223	AD|AD	CNS|PNS
	FAXC	6	99281436	CA	C	frameshift	1	.	0.93484	1.5352	.	het	.	.	.	.
	KCNH2	7	150947340	C	A	missense	.	0.6	0.99593	3.3724	.	het	Long QT syndrome 2|Short QT syndrome 1	613688|609620	AD|.	.
48	NKX2-3	10	99535591	GC	G	frameshift	1	.	0.95047	0.80718	.	het	.	.	.	.
	NABP2	12	56229102	C	CCCCCCCCCCA	frameshift	1	.	0.97257	1.6269	0.00073148	het	.	.	.	.
	ASH1L	1	155360359	G	A	missense	.	0.585	1	3.4699	.	het	Intellectual developmental disorder, autosomal dominant 52	617796	AD	CNS|BPM
	CACNA1C	12	2679471	G	A	missense	.	0.502	1	6.4654	0	het	Brugada syndrome 3|Long QT syndrome 8|Neurodevelopmental disorder with hypotonia, language delay, and skeletal defects with or without seizures|Timothy syndrome	611875|618447|620029|601005	AD|AD|AD|AD	CNS|BPM
	COL2A1	12	47974715	T	G	missense	.	0.656	1	3.2926	.	het	?Epiphyseal dysplasia, multiple, with myopia and deafness|?Vitreoretinopathy with phalangeal epiphyseal dysplasia|Achondrogenesis, type II or hypochondrogenesis|Avascular necrosis of the femoral head|Czech dysplasia|Kniest dysplasia|Legg-Calve-Perthes disease|Osteoarthritis with mild chondrodysplasia|Platyspondylic skeletal dysplasia, Torrance type|SED congenita|SMED Strudwick type|Spondyloepiphy…	132450|619248|200610|608805|609162|156550|150600|604864|151210|183900|184250|616583|271700|108300|609508	AD|AD|AD|AD|AD|AD|AD|AD|AD|AD|AD|AD|AD|AD|AD	CNS
	PCSK2	20	17453911	C	T	missense	.	0.874	0.99853	3.5451	.	het	.	.	.	.
49	RBM25	14	73105898	AAG	A	frameshift	1	.	1	4.3087	.	het	.	.	.	.
	CD79B	17	63930242	G	A	stop gained	1	.	0.9163	1.3139	.	het	Agammaglobulinemia 6	612692	AR	.
	FBXL19	16	30947197	C	A	stop gained	1	.	0.99997	3.8701	.	het	.	.	.	.
	NOTCH2	1	119935502	A	C	missense	.	0.848	1	3.5024	.	het	.	.	.	.
	CPSF4	7	99448224	T	A	missense	.	0.93	0.26766	3.2863	.	het	.	.	.	.
50	KDM2B	12	121580827	CTG	C	frameshift	1	.	1	3.4362	.	het	.	.	.	.
	LRRC7	1	69760246	C	A	stop gained	1	.	1	3.6044	.	het	.	.	.	.
	DENND4B	1	153930949	TG	T	frameshift	1	.	0.99098	3.2312	.	het	.	.	.	.
	TLN2	15	62708754	ATG	A	frameshift	1	.	0.99231	1.4106	.	het	.	.	.	.
	C7orf26	7	6602138	TA	T	frameshift	1	.	0.97647	-0.57195	.	het	.	.	.	.
	DNMT3A	2	25244595	T	G	missense	.	0.892	7.3538e-39	3.4465	.	het	Heyn-Sproul-Jackson syndrome|Tatton-Brown-Rahman syndrome	618724|615879	AD|AD	CNS
